# Supplementary material for: Base editing in human cells with monomeric DddA-TALE fusion deaminases
Source: Nat Commun. 2022 Jul 12;13:4038. doi: 10.1038/s41467-022-31745-y (PMC9276701; doi:10.1038/s41467-022-31745-y)
Supplement: Supplementary file 4 — Supplementary Data 1 [file 41467_2022_31745_MOESM4_ESM.xlsx]

## Sheet: Human mtDNA Both binding
chrom	5' binding seq	spacer seq	3' binding seq	L len	S len	R len	TC position
MT	TTAAATAAGACATCACGAT	GGATCACAGGTCTATC	ACCCTATTAACCACTCA	19	16	17	1
MT	TTAAATAAGACATCACGAT	GGATCACAGGTCTATC	ACCCTATTAACCACTCA	19	16	17	4
MT	TTAAATAAGACATCACGAT	GGATCACAGGTCTATC	ACCCTATTAACCACTCA	19	16	17	11
MT	TTAAATAAGACATCACGAT	GGATCACAGGTCTATC	ACCCTATTAACCACTCA	19	16	17	15
MT	TGGATCACAGGTCTAT	CACCCTATTAACCACTC	ACGGGAGCTCTCCA	16	17	14	31
MT	TTAACCACTCACGGGAGCT	CTCCATGCATTTGGT	ATTTTCGTCTGGGGGGTA	19	15	18	43
MT	TCTCCATGCATTTGGT	ATTTTCGTCTGGGGGGT	ATGCACGCGATAGCA	16	17	15	61
MT	TCTCCATGCATTTGGT	ATTTTCGTCTGGGGGGT	ATGCACGCGATAGCA	16	17	15	64
MT	TGCATTTGGTATTTTCGTCT	GGGGGGTATGCACGCGAT	AGCATTGCGAGACGCTGGA	20	18	19	81
MT	TGGGGGGTATGCACGCGAT	AGCATTGCGAGACGCTGG	AGCCGGAGCACCCTA	19	18	15	92
MT	TGGGGGGTATGCACGCGAT	AGCATTGCGAGACGCTGG	AGCCGGAGCACCCTA	19	18	15	94
MT	TATGCACGCGATAGCATT	GCGAGACGCTGGAGCCGG	AGCACCCTATGTCGCA	18	18	16	101
MT	TATGTCGCAGTATCT	GTCTTTGATTCCTGCCTC	ATCCTATTATTTATCGCA	15	18	18	132
MT	TATGTCGCAGTATCT	GTCTTTGATTCCTGCCTC	ATCCTATTATTTATCGCA	15	18	18	136
MT	TATGTCGCAGTATCT	GTCTTTGATTCCTGCCTC	ATCCTATTATTTATCGCA	15	18	18	140
MT	TATGTCGCAGTATCT	GTCTTTGATTCCTGCCTC	ATCCTATTATTTATCGCA	15	18	18	147
MT	TATGTCGCAGTATCTGTCTT	TGATTCCTGCCTCATCCT	ATTATTTATCGCACCTA	20	18	17	150
MT	TCTGTCTTTGATTCCTGCCT	CATCCTATTATTTATCGC	ACCTACGTTCAATA	20	18	14	162
MT	TTCCTGCCTCATCCTATTAT	TTATCGCACCTACGTTC	AATATTACAGGCGA	20	17	14	174
MT	TTATTTATCGCACCTACGT	TCAATATTACAGGCGA	ACATACTTACTAAA	19	16	14	187
MT	TTACTAAAGTGTGTTAATT	AATTAATGCTTGTAGGAC	ATAATAATAACAATTGA	19	18	17	229
MT	TTAATGCTTGTAGGACAT	AATAATAACAATTGA	ATGTCTGCACAGCCA	18	15	15	247
MT	TGCTTGTAGGACATAATAAT	AACAATTGAATGTCTGC	ACAGCCACTTTCCA	20	17	14	253
MT	TAATAATAACAATTGAATGT	CTGCACAGCCACTTTCC	ACACAGACATCATA	20	17	14	268
MT	TGAATGTCTGCACAGCCACT	TTCCACACAGACATC	ATAACAAAAAATTTCCA	20	15	17	275
MT	TGAATGTCTGCACAGCCACT	TTCCACACAGACATC	ATAACAAAAAATTTCCA	20	15	17	280
MT	TTTCCACCAAACCCCCCCT	CCCCCGCTTCTGGCC	ACAGCACTTAAACA	19	15	14	320
MT	TTCTGGCCACAGCACT	TAAACACATCTCTGCC	AAACCCCAAAAACA	16	16	14	343
MT	TTCTGGCCACAGCACT	TAAACACATCTCTGCC	AAACCCCAAAAACA	16	16	14	345
MT	TAACCAGATTTCAAAT	TTTATCTTTTGGCGGT	ATGCACTTTTAACA	16	16	14	404
MT	TTTTATCTTTTGGCGGT	ATGCACTTTTAACAGTC	ACCCCCCAACTAACA	17	17	15	431
MT	TCACCCCCCAACTAACACAT	TATTTTCCCCTCCC	ACTCCCATACTACTA	20	14	15	456
MT	TCACCCCCCAACTAACACAT	TATTTTCCCCTCCC	ACTCCCATACTACTA	20	14	15	461
MT	TAACACATTATTTT	CCCCTCCCACTCCC	ATACTACTAATCTCA	14	14	15	467
MT	TTATTTTCCCCTCCCACT	CCCATACTACTAATCTC	ATCAATACAACCCCCGCCCA	18	17	20	481
MT	TTATTTTCCCCTCCCACT	CCCATACTACTAATCTC	ATCAATACAACCCCCGCCCA	18	17	20	483
MT	TTTTCCCCTCCCACTCCCAT	ACTACTAATCTCATC	AATACAACCCCCGCCCA	20	15	17	486
MT	TACTACTAATCTCATCAAT	ACAACCCCCGCCCATCCT	ACCCAGCACACACA	19	18	14	505
MT	TTTATGTAGCTTACCT	CCTCAAAGCAATAC	ACTGAAAATGTTTA	16	14	14	597
MT	TTTATGTAGCTTACCTCCT	CAAAGCAATACACTGA	AAATGTTTAGACGGGCTCA	19	16	19	611
MT	TACACTGAAAATGT	TTAGACGGGCTCAC	ATCACCCCATAAACA	14	14	15	622
MT	TACACTGAAAATGT	TTAGACGGGCTCAC	ATCACCCCATAAACA	14	14	15	630
MT	TACACTGAAAATGT	TTAGACGGGCTCACATC	ACCCCATAAACAAA	14	17	14	635
MT	TAAACAAATAGGTT	TGGTCCTAGCCTTTCT	ATTAGCTCTTAGTA	14	16	14	660
MT	TAAACAAATAGGTT	TGGTCCTAGCCTTTCT	ATTAGCTCTTAGTA	14	16	14	670
MT	TAGGTTTGGTCCTAGCCT	TTCTATTAGCTCTT	AGTAAGATTACACA	18	14	14	679
MT	TCCTAGCCTTTCTATTAGCT	CTTAGTAAGATTACAC	ATGCAAGCATCCCCGTTCCA	20	16	20	687
MT	TCTTAGTAAGATTACACAT	GCAAGCATCCCCGTTCC	AGTGAGTTCACCCTCTA	19	17	17	705
MT	TCTTAGTAAGATTACACAT	GCAAGCATCCCCGTTCC	AGTGAGTTCACCCTCTA	19	17	17	712
MT	TTACACATGCAAGCAT	CCCCGTTCCAGTGAGTTC	ACCCTCTAAATCACCA	16	18	16	717
MT	TTACACATGCAAGCAT	CCCCGTTCCAGTGAGTTC	ACCCTCTAAATCACCA	16	18	16	722
MT	TGCAAGCATCCCCGTT	CCAGTGAGTTCACCCTCT	AAATCACCACGATCA	16	18	15	728
MT	TCCCCGTTCCAGTGAGT	TCACCCTCTAAATC	ACCACGATCAAAAGGA	17	14	16	734
MT	TTCCAGTGAGTTCACCCT	CTAAATCACCACGATC	AAAAGGAACAAGCA	18	16	14	740
MT	TTCCAGTGAGTTCACCCT	CTAAATCACCACGATC	AAAAGGAACAAGCA	18	16	14	743
MT	TGAGTTCACCCTCTAAAT	CACCACGATCAAAAGGA	ACAAGCATCAAGCA	18	17	14	749
MT	TCTAAATCACCACGAT	CAAAAGGAACAAGCATC	AAGCACGCAGCAATGCA	16	17	17	759
MT	TCAAGCACGCAGCAAT	GCAGCTCAAAACGCTT	AGCCTAGCCACACCCCCA	16	16	18	780
MT	TCAAAACGCTTAGCCT	AGCCACACCCCCACGGGA	AACAGCAGTGATTA	16	18	14	811
MT	TGATTAACCTTTAGCAAT	AAACGAAAGTTTAACT	AAGCTATACTAACCCCA	18	16	17	843
MT	TTTAACTAAGCTATACT	AACCCCAGGGTTGGTC	AATTTCGTGCCAGCCA	17	16	16	880
MT	TATACTAACCCCAGGGT	TGGTCAATTTCGTGCC	AGCCACCGCGGTCA	17	16	14	886
MT	TTGGTCAATTTCGT	GCCAGCCACCGCGGTC	ACACGATTAACCCA	14	16	14	904
MT	TTCGTGCCAGCCACCGCGGT	CACACGATTAACCCA	AGTCAATAGAAGCCGGCGTA	20	15	20	909
MT	TCACACGATTAACCCAAGT	CAATAGAAGCCGGCGT	AAAGAGTGTTTTAGA	19	16	15	927
MT	TCAATAGAAGCCGGCGT	AAAGAGTGTTTTAG	ATCACCCCCTCCCCA	17	14	15	941
MT	TCAATAGAAGCCGGCGT	AAAGAGTGTTTTAGATC	ACCCCCTCCCCAATA	17	17	15	951
MT	TCAATAGAAGCCGGCGT	AAAGAGTGTTTTAGATC	ACCCCCTCCCCAATA	17	17	15	954
MT	TAAAGAGTGTTTTAGAT	CACCCCCTCCCCAAT	AAAGCTAAAACTCA	17	15	14	962
MT	TAGATCACCCCCTCCCCAAT	AAAGCTAAAACTCACCTG	AGTTGTAAAAAACTCCA	20	18	17	981
MT	TCCCCAATAAAGCT	AAAACTCACCTGAGTTGT	AAAAAACTCCAGTTGA	14	18	16	986
MT	TAAAGCTAAAACTCACCT	GAGTTGTAAAAAACTCC	AGTTGACACAAAATA	18	17	15	1001
MT	TAAAACTCACCTGAGTTGT	AAAAAACTCCAGTTGAC	ACAAAATAGACTACGA	19	17	16	1007
MT	TTGTAAAAAACTCCAGT	TGACACAAAATAGACT	ACGAAAGTGGCTTTA	17	16	15	1018
MT	TTGACACAAAATAGACT	ACGAAAGTGGCTTT	AACATATCTGAACA	17	14	14	1024
MT	TAGACTACGAAAGT	GGCTTTAACATATCTG	AACACACAATAGCTA	14	16	15	1043
MT	TAGACTACGAAAGT	GGCTTTAACATATCTGA	ACACACAATAGCTA	14	17	14	1045
MT	TATCTGAACACACAATAGCT	AAGACCCAAACTGGG	ATTAGATACCCCACTA	20	15	16	1062
MT	TATCTGAACACACAATAGCT	AAGACCCAAACTGGGATT	AGATACCCCACTATGCTTA	20	18	19	1074
MT	TAGCTAAGACCCAAACT	GGGATTAGATACCCC	ACTATGCTTAGCCCTA	17	15	16	1079
MT	TTAGATACCCCACTAT	GCTTAGCCCTAAACCTC	AACAGTTAAATCAA	16	17	14	1108
MT	TATGCTTAGCCCTAAACCT	CAACAGTTAAATCA	ACAAAACTGCTCGCCA	19	14	16	1120
MT	TAAACCTCAACAGTTAAAT	CAACAAAACTGCTCGCC	AGAACACTACGAGCCA	19	17	16	1133
MT	TTAAATCAACAAAACT	GCTCGCCAGAACACT	ACGAGCCACAGCTTA	16	15	15	1138
MT	TCAAAGGACCTGGCGGT	GCTTCATATCCCTCT	AGAGGAGCCTGTTCTGTA	17	15	18	1185
MT	TCAAAGGACCTGGCGGT	GCTTCATATCCCTCT	AGAGGAGCCTGTTCTGTA	17	15	18	1190
MT	TCAAAGGACCTGGCGGT	GCTTCATATCCCTCT	AGAGGAGCCTGTTCTGTA	17	15	18	1194
MT	TCAAAGGACCTGGCGGTGCT	TCATATCCCTCTAGAGG	AGCCTGTTCTGTAA	20	17	14	1197
MT	TGCTTCATATCCCTCT	AGAGGAGCCTGTTCTGT	AATCGATAAACCCCGA	16	17	16	1200
MT	TGCTTCATATCCCTCT	AGAGGAGCCTGTTCTGT	AATCGATAAACCCCGA	16	17	16	1209
MT	TATCCCTCTAGAGGAGCCT	GTTCTGTAATCGAT	AAACCCCGATCAACCTCA	19	14	18	1216
MT	TATCCCTCTAGAGGAGCCT	GTTCTGTAATCGAT	AAACCCCGATCAACCTCA	19	14	18	1217
MT	TGTTCTGTAATCGAT	AAACCCCGATCAACCTC	ACCACCTCTTGCTCA	15	17	15	1227
MT	TGTTCTGTAATCGAT	AAACCCCGATCAACCTC	ACCACCTCTTGCTCA	15	17	15	1230
MT	TGTTCTGTAATCGAT	AAACCCCGATCAACCTC	ACCACCTCTTGCTCA	15	17	15	1236
MT	TAAACCCCGATCAACCT	CACCACCTCTTGCTC	AGCCTATATACCGCCA	17	15	16	1244
MT	TAAACCCCGATCAACCT	CACCACCTCTTGCTC	AGCCTATATACCGCCA	17	15	16	1250
MT	TCTTGCTCAGCCTAT	ATACCGCCATCTTC	AGCAAACCCTGATGA	15	14	15	1268
MT	TCTTGCTCAGCCTAT	ATACCGCCATCTTC	AGCAAACCCTGATGA	15	14	15	1271
MT	TCAGCCTATATACCGCCAT	CTTCAGCAAACCCTGATG	AAGGCTACAAAGTA	19	18	14	1282
MT	TATATACCGCCATCT	TCAGCAAACCCTGATGA	AGGCTACAAAGTAA	15	17	14	1285
MT	TACAAAGTAAGCGCAAGT	ACCCACGTAAAGACGTT	AGGTCAAGGTGTAGCCCA	18	17	18	1320
MT	TAAGCGCAAGTACCCACGT	AAAGACGTTAGGTC	AAGGTGTAGCCCATGA	19	14	16	1330
MT	TAAAGACGTTAGGTCAAGGT	GTAGCCCATGAGGTGGC	AAGAAATGGGCTACA	20	17	15	1345
MT	TGTAGCCCATGAGGT	GGCAAGAAATGGGCT	ACATTTTCTACCCCA	15	15	15	1355
MT	TGAGGTGGCAAGAAAT	GGGCTACATTTTCT	ACCCCAGAAAACTA	16	14	14	1372
MT	TGGCAAGAAATGGGCT	ACATTTTCTACCCCAGA	AAACTACGATAGCCCTTA	16	17	18	1380
MT	TGGGCTACATTTTCT	ACCCCAGAAAACTACGAT	AGCCCTTATGAAACTTA	15	18	17	1389
MT	TTTTCTACCCCAGAAAACT	ACGATAGCCCTTATGA	AACTTAAGGGTCGA	19	16	14	1401
MT	TACGATAGCCCTTAT	GAAACTTAAGGGTCG	AAGGTGGATTTAGCA	15	15	15	1414
MT	TACGATAGCCCTTAT	GAAACTTAAGGGTCGA	AGGTGGATTTAGCA	15	16	14	1415
MT	TTATGAAACTTAAGGGT	CGAAGGTGGATTTAGC	AGTAAACTAAGAGTA	17	16	15	1422
MT	TTAAGGGTCGAAGGTGGATT	TAGCAGTAAACTAAGAGT	AGAGTGCTTAGTTGA	20	18	15	1440
MT	TGGATTTAGCAGTAAACT	AAGAGTAGAGTGCTT	AGTTGAACAGGGCCCTGA	18	15	18	1445
MT	TTTAGCAGTAAACTAAGAGT	AGAGTGCTTAGTTGA	ACAGGGCCCTGAAGCGCGTA	20	15	20	1457
MT	TACACACCGCCCGT	CACCCTCCTCAAGT	ATACTTCAAAGGACA	14	14	15	1497
MT	TACACACCGCCCGT	CACCCTCCTCAAGT	ATACTTCAAAGGACA	14	14	15	1500
MT	TACACACCGCCCGTCACCCT	CCTCAAGTATACTTC	AAAGGACATTTAACTA	20	15	16	1511
MT	TCACCCTCCTCAAGT	ATACTTCAAAGGAC	ATTTAACTAAAACCCCTA	15	14	18	1516
MT	TTTAACTAAAACCCCT	ACGCATTTATATAGAGG	AGACAAGTCGTAACA	16	17	15	1549
MT	TAACTAAAACCCCTACGCAT	TTATATAGAGGAGAC	AAGTCGTAACATGGTA	20	15	16	1552
MT	TAACTAAAACCCCTACGCAT	TTATATAGAGGAGAC	AAGTCGTAACATGGTA	20	15	16	1554
MT	TAAAACCCCTACGCATTTAT	ATAGAGGAGACAAGTCGT	AACATGGTAAGTGTA	20	18	15	1561
MT	TCGTAACATGGTAAGT	GTACTGGAAAGTGC	ACTTGGACGAACCA	16	14	14	1582
MT	TAACATGGTAAGTGTACT	GGAAAGTGCACTTGGACG	AACCAGAGTGTAGCTTA	18	18	17	1595
MT	TGGTAAGTGTACTGGAAAGT	GCACTTGGACGAACC	AGAGTGTAGCTTAA	20	15	14	1598
MT	TGTACTGGAAAGTGCACT	TGGACGAACCAGAGTGT	AGCTTAACACAAAGCA	18	17	16	1604
MT	TTAACACAAAGCACCCAACT	TACACTTAGGAGATTTCA	ACTTAACTTGACCGCTCTGA	20	18	20	1642
MT	TTAACACAAAGCACCCAACT	TACACTTAGGAGATTTCA	ACTTAACTTGACCGCTCTGA	20	18	20	1644
MT	TTAACACAAAGCACCCAACT	TACACTTAGGAGATTTCA	ACTTAACTTGACCGCTCTGA	20	18	20	1649
MT	TTAGGAGATTTCAACT	TAACTTGACCGCTCTG	AGCTAAACCTAGCCCCA	16	16	17	1660
MT	TTAGGAGATTTCAACT	TAACTTGACCGCTCTG	AGCTAAACCTAGCCCCA	16	16	17	1667
MT	TAGGAGATTTCAACTTAACT	TGACCGCTCTGAGCT	AAACCTAGCCCCAA	20	15	14	1669
MT	TCTGAGCTAAACCT	AGCCCCAAACCCACTCC	ACCTTACTACCAGA	14	17	14	1695
MT	TAGCCCCAAACCCACT	CCACCTTACTACCAGAC	AACCTTAGCCAAACCA	16	17	16	1709
MT	TTTACCCAAATAAAGT	ATAGGCGATAGAAATTG	AAACCTGGCGCAATA	16	17	15	1750
MT	TTTACCCAAATAAAGT	ATAGGCGATAGAAATTG	AAACCTGGCGCAATA	16	17	15	1754
MT	TTTACCCAAATAAAGT	ATAGGCGATAGAAATTGA	AACCTGGCGCAATA	16	18	14	1760
MT	TAGAAATTGAAACCT	GGCGCAATAGATAT	AGTACCGCAAGGGA	15	14	14	1776
MT	TGAAACCTGGCGCAATAGAT	ATAGTACCGCAAGGGA	AAGATGAAAAATTA	20	16	14	1793
MT	TGGCGCAATAGATATAGT	ACCGCAAGGGAAAGATG	AAAAATTATAACCA	18	17	14	1797
MT	TGGCGCAATAGATATAGT	ACCGCAAGGGAAAGATGA	AAAATTATAACCAA	18	18	14	1800
MT	TTATAACCAAGCAT	AATATAGCAAGGACT	AACCCCTATACCTTCTGCA	14	15	19	1831
MT	TAATATAGCAAGGACT	AACCCCTATACCTTCTGC	ATAATGAATTAACTA	16	18	15	1849
MT	TATAGCAAGGACTAACCCCT	ATACCTTCTGCATAATGA	ATTAACTAGAAATA	20	18	14	1858
MT	TATACCTTCTGCAT	AATGAATTAACTAGA	AATAACTTTGCAAGGA	14	15	16	1868
MT	TAATGAATTAACTAGAAAT	AACTTTGCAAGGAG	AGCCAAAGCTAAGA	19	14	14	1884
MT	TAATGAATTAACTAGAAAT	AACTTTGCAAGGAGAGCC	AAAGCTAAGACCCCCGA	19	18	17	1886
MT	TTGCAAGGAGAGCCAAAGCT	AAGACCCCCGAAACC	AGACGAGCTACCTA	20	15	14	1899
MT	TTGCAAGGAGAGCCAAAGCT	AAGACCCCCGAAACC	AGACGAGCTACCTA	20	15	14	1906
MT	TACCTAAGAACAGCT	AAAAGAGCACACCCGTCT	ATGTAGCAAAATAGTGGGA	15	18	19	1939
MT	TACCTAAGAACAGCT	AAAAGAGCACACCCGTCT	ATGTAGCAAAATAGTGGGA	15	18	19	1951
MT	TCTATGTAGCAAAAT	AGTGGGAAGATTTAT	AGGTAGAGGCGACA	15	15	14	1970
MT	TCTATGTAGCAAAAT	AGTGGGAAGATTTAT	AGGTAGAGGCGACA	15	15	14	1973
MT	TAGCAAAATAGTGGGAAGAT	TTATAGGTAGAGGCGAC	AAACCTACCGAGCCTGGTGA	20	17	20	1985
MT	TAGCAAAATAGTGGGAAGAT	TTATAGGTAGAGGCGAC	AAACCTACCGAGCCTGGTGA	20	17	20	1990
MT	TAGGTAGAGGCGACAAACCT	ACCGAGCCTGGTGAT	AGCTGGTTGTCCAA	20	15	14	2002
MT	TAGGTAGAGGCGACAAACCT	ACCGAGCCTGGTGAT	AGCTGGTTGTCCAA	20	15	14	2011
MT	TACCGAGCCTGGTGAT	AGCTGGTTGTCCAAG	ATAGAATCTTAGTTCA	16	15	16	2024
MT	TACCGAGCCTGGTGAT	AGCTGGTTGTCCAAGAT	AGAATCTTAGTTCA	16	17	14	2028
MT	TACCGAGCCTGGTGATAGCT	GGTTGTCCAAGATAGA	ATCTTAGTTCAACTTTA	20	16	17	2032
MT	TGGTGATAGCTGGT	TGTCCAAGATAGAATCTT	AGTTCAACTTTAAA	14	18	14	2036
MT	TAGCTGGTTGTCCAAGAT	AGAATCTTAGTTCA	ACTTTAAATTTGCCCA	18	14	16	2043
MT	TAGAATCTTAGTTCAACT	TTAAATTTGCCCACAGA	ACCCTCTAAATCCCCTTGTA	18	17	20	2063
MT	TCTTAGTTCAACTTTAAAT	TTGCCCACAGAACCCTCT	AAATCCCCTTGTAA	19	18	14	2070
MT	TTTGCCCACAGAACCCT	CTAAATCCCCTTGT	AAATTTAACTGTTA	17	14	14	2076
MT	TCTAAATCCCCTTGTAAAT	TTAACTGTTAGTCCA	AAGAGGAACAGCTCTTTGGA	19	15	20	2100
MT	TCCCCTTGTAAATTTAACT	GTTAGTCCAAAGAGG	AACAGCTCTTTGGA	19	15	14	2105
MT	TCCCCTTGTAAATTTAACT	GTTAGTCCAAAGAGGA	ACAGCTCTTTGGACA	19	16	15	2108
MT	TAGTCCAAAGAGGAACAGCT	CTTTGGACACTAGG	AAAAAACCTTGTAGA	20	14	15	2121
MT	TAGTCCAAAGAGGAACAGCT	CTTTGGACACTAGGA	AAAAACCTTGTAGA	20	15	14	2129
MT	TGGACACTAGGAAAAAACCT	TGTAGAGAGAGTAA	AAAATTTAACACCCA	20	14	15	2143
MT	TGGACACTAGGAAAAAACCT	TGTAGAGAGAGTAA	AAAATTTAACACCCA	20	14	15	2145
MT	TGGACACTAGGAAAAAACCT	TGTAGAGAGAGTAA	AAAATTTAACACCCA	20	14	15	2147
MT	TAAAAGCAGCCACCAAT	TAAGAAAGCGTTCA	AGCTCAACACCCACTA	17	14	16	2197
MT	TAAAAGCAGCCACCAAT	TAAGAAAGCGTTCA	AGCTCAACACCCACTA	17	14	16	2206
MT	TAAAAGCAGCCACCAATT	AAGAAAGCGTTCAAGCTC	AACACCCACTACCTA	18	18	15	2212
MT	TTCAAGCTCAACACCCACT	ACCTAAAAAATCCC	AAACATATAACTGA	19	14	14	2234
MT	TAAAAAATCCCAAACAT	ATAACTGAACTCCTC	ACACCCAATTGGACCA	17	15	16	2249
MT	TAAAAAATCCCAAACAT	ATAACTGAACTCCTC	ACACCCAATTGGACCA	17	15	16	2254
MT	TAAAAAATCCCAAACAT	ATAACTGAACTCCTC	ACACCCAATTGGACCA	17	15	16	2257
MT	TATAACTGAACTCCT	CACACCCAATTGGACC	AATCTATCACCCTA	15	16	14	2269
MT	TGAACTCCTCACACCCAAT	TGGACCAATCTATC	ACCCTATAGAAGAA	19	14	14	2276
MT	TGAACTCCTCACACCCAAT	TGGACCAATCTATC	ACCCTATAGAAGAA	19	14	14	2280
MT	TCACACCCAATTGGACCAAT	CTATCACCCTATAGA	AGAACTAATGTTAGTA	20	15	16	2289
MT	TCACACCCAATTGGACCAAT	CTATCACCCTATAGAAGA	ACTAATGTTAGTATA	20	18	15	2292
MT	TATAGAAGAACTAATGT	TAGTATAAGTAACATGA	AAACATTCTCCTCCGCA	17	17	17	2317
MT	TGTTAGTATAAGTAACAT	GAAAACATTCTCCTCCGC	ATAAGCCTGCGTCA	18	18	14	2326
MT	TGTTAGTATAAGTAACAT	GAAAACATTCTCCTCCGC	ATAAGCCTGCGTCA	18	18	14	2328
MT	TGTTAGTATAAGTAACAT	GAAAACATTCTCCTCCGC	ATAAGCCTGCGTCA	18	18	14	2331
MT	TAACATGAAAACATTCTCCT	CCGCATAAGCCTGCGTC	AGATTAAAACACTGA	20	17	15	2347
MT	TTCTCCTCCGCATAAGCCT	GCGTCAGATTAAAAC	ACTGAACTGACAATTA	19	15	16	2349
MT	TCCTCCGCATAAGCCTGCGT	CAGATTAAAACACTGA	ACTGACAATTAACA	20	16	14	2361
MT	TAAGCCTGCGTCAGAT	TAAAACACTGAACTGAC	AATTAACAGCCCAA	16	17	14	2366
MT	TAAAACACTGAACTGACAAT	TAACAGCCCAATATCT	ACAATCAACCAACA	20	16	14	2386
MT	TGACAATTAACAGCCCAAT	ATCTACAATCAACC	AACAAGTCATTATTA	19	14	15	2393
MT	TTAACAGCCCAATATCT	ACAATCAACCAACAAGTC	ATTATTACCCTCACTGTCA	17	18	19	2405
MT	TCAACCAACAAGTCAT	TATTACCCTCACTGTC	AACCCAACACAGGCA	16	16	15	2417
MT	TCAACCAACAAGTCAT	TATTACCCTCACTGTC	AACCCAACACAGGCA	16	16	15	2423
MT	TGTCAACCCAACACAGGCAT	GCTCATAAGGAAAGGTT	AAAAAAAGTAAAAGGA	20	17	16	2443
MT	TGTCAACCCAACACAGGCAT	GCTCATAAGGAAAGGTT	AAAAAAAGTAAAAGGA	20	17	16	2449
MT	TGCTCATAAGGAAAGGT	TAAAAAAAGTAAAAGGA	ACTCGGCAAATCTTA	17	17	15	2471
MT	TCTTACCCCGCCTGT	TTACCAAAAACATC	ACCTCTAGCATCACCA	15	14	16	2511
MT	TCTTACCCCGCCTGTTT	ACCAAAAACATCACCTCT	AGCATCACCAGTATTA	17	18	16	2516
MT	TTTACCAAAAACATCACCT	CTAGCATCACCAGTATT	AGAGGCACCGCCTGCCCA	19	17	18	2523
MT	TCTAGCATCACCAGTAT	TAGAGGCACCGCCTGCCC	AGTGACACATGTTTA	17	18	15	2534
MT	TATTAGAGGCACCGCCT	GCCCAGTGACACATGTTT	AACGGCCGCGGTACCCTA	17	18	18	2553
MT	TAACCGTGCAAAGGTAGCAT	AATCACTTGTTCCTT	AAATAGGGACCTGTA	20	15	15	2603
MT	TAACCGTGCAAAGGTAGCAT	AATCACTTGTTCCTT	AAATAGGGACCTGTA	20	15	15	2611
MT	TAGCATAATCACTTGTT	CCTTAAATAGGGACCTGT	ATGAATGGCTCCACGA	17	18	16	2622
MT	TAATCACTTGTTCCTT	AAATAGGGACCTGTATGA	ATGGCTCCACGAGGGTTCA	16	18	19	2631
MT	TGTTCCTTAAATAGGGACCT	GTATGAATGGCTCCACG	AGGGTTCAGCTGTCTCTTA	20	17	19	2639
MT	TAGGGACCTGTATGAAT	GGCTCCACGAGGGTTC	AGCTGTCTCTTACTTTTA	17	16	18	2643
MT	TAGGGACCTGTATGAAT	GGCTCCACGAGGGTTC	AGCTGTCTCTTACTTTTA	17	16	18	2650
MT	TGAATGGCTCCACGAGGGTT	CAGCTGTCTCTTACTTTT	AACCAGTGAAATTGA	20	18	15	2657
MT	TGAATGGCTCCACGAGGGTT	CAGCTGTCTCTTACTTTT	AACCAGTGAAATTGA	20	18	15	2659
MT	TTCAGCTGTCTCTT	ACTTTTAACCAGTGA	AATTGACCTGCCCGTGA	14	15	17	2675
MT	TCTCTTACTTTTAACCAGT	GAAATTGACCTGCCCGTG	AAGAGGCGGGCATA	19	18	14	2681
MT	TTACTTTTAACCAGTGAAAT	TGACCTGCCCGTGA	AGAGGCGGGCATAA	20	14	14	2692
MT	TTAACCAGTGAAATTGACCT	GCCCGTGAAGAGGCGGGC	ATAACACAGCAAGA	20	18	14	2695
MT	TGAAGAGGCGGGCAT	AACACAGCAAGACG	AGAAGACCCTATGGA	15	14	15	2716
MT	TGAAGAGGCGGGCAT	AACACAGCAAGACGAG	AAGACCCTATGGAGCTTTA	15	16	19	2719
MT	TGAAGAGGCGGGCAT	AACACAGCAAGACGAGA	AGACCCTATGGAGCTTTA	15	17	18	2721
MT	TATTAATGCAAACAGTACCT	AACAAACCCACAGGTCCT	AAACTACCAAACCTGCA	20	18	17	2779
MT	TGCATTAAAAATTT	CGGTTGGGGCGACCTCGG	AGCAGAACCCAACCTCCGA	14	18	19	2819
MT	TGCATTAAAAATTT	CGGTTGGGGCGACCTCGG	AGCAGAACCCAACCTCCGA	14	18	19	2824
MT	TGCATTAAAAATTTCGGT	TGGGGCGACCTCGGAGC	AGAACCCAACCTCCGA	18	17	16	2826
MT	TTTCGGTTGGGGCGACCT	CGGAGCAGAACCCA	ACCTCCGAGCAGTA	18	14	14	2831
MT	TCGGAGCAGAACCCAACCT	CCGAGCAGTACATGCT	AAGACTTCACCAGTCA	19	16	16	2844
MT	TCCGAGCAGTACAT	GCTAAGACTTCACC	AGTCAAAGCGAACTA	14	14	15	2860
MT	TCCGAGCAGTACAT	GCTAAGACTTCACC	AGTCAAAGCGAACTA	14	14	15	2865
MT	TCCGAGCAGTACAT	GCTAAGACTTCACCAGTC	AAAGCGAACTACTA	14	18	14	2872
MT	TACATGCTAAGACT	TCACCAGTCAAAGCGA	ACTACTATACTCAA	14	16	14	2878
MT	TTCACCAGTCAAAGCGAACT	ACTATACTCAATTG	ATCCAATAACTTGA	20	14	14	2891
MT	TTCACCAGTCAAAGCGAACT	ACTATACTCAATTGATCC	AATAACTTGACCAA	20	18	14	2896
MT	TTCACCAGTCAAAGCGAACT	ACTATACTCAATTGATCC	AATAACTTGACCAA	20	18	14	2899
MT	TACTATACTCAATT	GATCCAATAACTTGACC	AACGGAACAAGTTA	14	17	14	2909
MT	TATACTCAATTGATCCAAT	AACTTGACCAACGGA	ACAAGTTACCCTAGGGA	19	15	17	2917
MT	TTGACCAACGGAACAAGT	TACCCTAGGGATAAC	AGCGCAATCCTATTCTA	18	15	17	2934
MT	TAGGGATAACAGCGCAAT	CCTATTCTAGAGTCC	ATATCAACAATAGGGTTTA	18	15	19	2954
MT	TAGGGATAACAGCGCAAT	CCTATTCTAGAGTCC	ATATCAACAATAGGGTTTA	18	15	19	2957
MT	TAGGGATAACAGCGCAAT	CCTATTCTAGAGTCC	ATATCAACAATAGGGTTTA	18	15	19	2961
MT	TAACAGCGCAATCCT	ATTCTAGAGTCCATATC	AACAATAGGGTTTA	15	17	14	2967
MT	TAGAGTCCATATCAACAAT	AGGGTTTACGACCTCG	ATGTTGGATCAGGA	19	16	14	2983
MT	TAGAGTCCATATCAACAAT	AGGGTTTACGACCTCG	ATGTTGGATCAGGA	19	16	14	2988
MT	TCCATATCAACAATAGGGT	TTACGACCTCGATGTTGG	ATCAGGACATCCCGA	19	18	15	2989
MT	TAGGGTTTACGACCT	CGATGTTGGATCAGG	ACATCCCGATGGTGCA	15	15	16	2996
MT	TAGGGTTTACGACCT	CGATGTTGGATCAGG	ACATCCCGATGGTGCA	15	15	16	2999
MT	TAGGGTTTACGACCT	CGATGTTGGATCAGGAC	ATCCCGATGGTGCA	15	17	14	3002
MT	TTTACGACCTCGATGT	TGGATCAGGACATCCCG	ATGGTGCAGCCGCTA	16	17	15	3007
MT	TCGATGTTGGATCAGGACAT	CCCGATGGTGCAGCCGCT	ATTAAAGGTTCGTTTGTTCA	20	18	20	3010
MT	TGGTGCAGCCGCTAT	TAAAGGTTCGTTTGTTC	AACGATTAAAGTCCTA	15	17	16	3035
MT	TGGTGCAGCCGCTAT	TAAAGGTTCGTTTGTTC	AACGATTAAAGTCCTA	15	17	16	3043
MT	TGCAGCCGCTATTAAAGGT	TCGTTTGTTCAACGATT	AAAGTCCTACGTGA	19	17	14	3047
MT	TATTAAAGGTTCGTTTGT	TCAACGATTAAAGTCCT	ACGTGATCTGAGTTCA	18	17	16	3056
MT	TTCGTTTGTTCAACGATT	AAAGTCCTACGTGATCTG	AGTTCAGACCGGAGTA	18	18	16	3063
MT	TTCGTTTGTTCAACGATT	AAAGTCCTACGTGATCTG	AGTTCAGACCGGAGTA	18	18	16	3066
MT	TTTGTTCAACGATTAAAGT	CCTACGTGATCTGAGTTC	AGACCGGAGTAATCCA	19	18	16	3068
MT	TTTGTTCAACGATTAAAGT	CCTACGTGATCTGAGTTC	AGACCGGAGTAATCCA	19	18	16	3073
MT	TTAAAGTCCTACGTGAT	CTGAGTTCAGACCGGAGT	AATCCAGGTCGGTTTCTA	17	18	18	3075
MT	TTAAAGTCCTACGTGAT	CTGAGTTCAGACCGGAGT	AATCCAGGTCGGTTTCTA	17	18	18	3080
MT	TCCTACGTGATCTGAGT	TCAGACCGGAGTAATCC	AGGTCGGTTTCTATCTA	17	17	17	3087
MT	TAATCCAGGTCGGT	TTCTATCTACNTTC	AAATTCCTCCCTGTA	14	14	15	3099
MT	TAATCCAGGTCGGT	TTCTATCTACNTTC	AAATTCCTCCCTGTA	14	14	15	3103
MT	TAATCCAGGTCGGT	TTCTATCTACNTTC	AAATTCCTCCCTGTA	14	14	15	3110
MT	TCGGTTTCTATCTACNT	TCAAATTCCTCCCTGT	ACGAAAGGACAAGA	17	16	14	3116
MT	TCGGTTTCTATCTACNT	TCAAATTCCTCCCTGT	ACGAAAGGACAAGA	17	16	14	3119
MT	TTTCTATCTACNTTCAAAT	TCCTCCCTGTACGA	AAGGACAAGAGAAA	19	14	14	3127
MT	TATCTACNTTCAAATTCCT	CCCTGTACGAAAGGAC	AAGAGAAATAAGGCCTA	19	16	17	3132
MT	TACNTTCAAATTCCTCCCT	GTACGAAAGGACAAGAG	AAATAAGGCCTACTTCA	19	17	17	3137
MT	TACNTTCAAATTCCTCCCT	GTACGAAAGGACAAGAGA	AATAAGGCCTACTTCA	19	18	16	3139
MT	TACGAAAGGACAAGAGAAAT	AAGGCCTACTTCAC	AAAGCGCCTTCCCCCGTA	20	14	18	3155
MT	TACTTCACAAAGCGCCT	TCCCCCGTAAATGAT	ATCATCTCAACTTA	17	15	14	3168
MT	TACTTCACAAAGCGCCT	TCCCCCGTAAATGAT	ATCATCTCAACTTA	17	15	14	3179
MT	TACTTCACAAAGCGCCT	TCCCCCGTAAATGATATC	ATCTCAACTTAGTA	17	18	14	3184
MT	TTCCCCCGTAAATGAT	ATCATCTCAACTTAGT	ATTATACCCACACCCA	16	16	16	3187
MT	TTCCCCCGTAAATGAT	ATCATCTCAACTTAGT	ATTATACCCACACCCA	16	16	16	3189
MT	TCATCTCAACTTAGTATTAT	ACCCACACCCACCCAAGA	ACAGGGTTTGTTAA	20	18	14	3219
MT	TTAAGATGGCAGAGCCCGGT	AATCGCATAAAACTT	AAAACTTTACAGTCA	20	15	15	3254
MT	TAATCGCATAAAACT	TAAAACTTTACAGTCAG	AGGTTCAATTCCTCTTCTTA	15	17	20	3279
MT	TCGCATAAAACTTAAAACT	TTACAGTCAGAGGTTC	AATTCCTCTTCTTA	19	16	14	3281
MT	TCGCATAAAACTTAAAACT	TTACAGTCAGAGGTTC	AATTCCTCTTCTTA	19	16	14	3287
MT	TTTACAGTCAGAGGT	TCAATTCCTCTTCTT	AACAACATACCCATGGCCA	15	15	19	3292
MT	TTTACAGTCAGAGGT	TCAATTCCTCTTCTT	AACAACATACCCATGGCCA	15	15	19	3295
MT	TTTACAGTCAGAGGT	TCAATTCCTCTTCTT	AACAACATACCCATGGCCA	15	15	19	3298
MT	TTCCTCTTCTTAACAACAT	ACCCATGGCCAACCTCCT	ACTCCTCATTGTACCCA	19	18	17	3324
MT	TACCCATGGCCAACCT	CCTACTCCTCATTGT	ACCCATTCTAATCGCA	16	15	16	3330
MT	TACCCATGGCCAACCT	CCTACTCCTCATTGT	ACCCATTCTAATCGCA	16	15	16	3333
MT	TGGCCAACCTCCTACT	CCTCATTGTACCCATTCT	AATCGCAATGGCATTCCTA	16	18	19	3346
MT	TCCTACTCCTCATT	GTACCCATTCTAATCGC	AATGGCATTCCTAA	14	17	14	3351
MT	TCCTCATTGTACCCATTCT	AATCGCAATGGCATTCCT	AATGCTTACCGAACGA	19	18	16	3363
MT	TTCTAATCGCAATGGCAT	TCCTAATGCTTACCGA	ACGAAAAATTCTAGGCTA	18	16	18	3376
MT	TAATCGCAATGGCATTCCT	AATGCTTACCGAACGA	AAAATTCTAGGCTA	19	16	14	3380
MT	TGGCATTCCTAATGCT	TACCGAACGAAAAATTCT	AGGCTATATACAACTA	16	18	16	3388
MT	TTGTAGGCCCCTACGGGCT	ACTACAACCCTTCGCTG	ACGCCATAAAACTCTTCA	19	17	18	3453
MT	TACGGGCTACTACAACCCT	TCGCTGACGCCATA	AAACTCTTCACCAA	19	14	14	3457
MT	TACTACAACCCTTCGCT	GACGCCATAAAACTCTTC	ACCAAAGAGCCCCTA	17	18	15	3471
MT	TACTACAACCCTTCGCT	GACGCCATAAAACTCTTC	ACCAAAGAGCCCCTA	17	18	15	3474
MT	TTCGCTGACGCCATAAAACT	CTTCACCAAAGAGCCCCT	AAAACCCGCCACATCTA	20	18	17	3481
MT	TCTTCACCAAAGAGCCCCT	AAAACCCGCCACATCT	ACCATCACCCTCTA	19	16	14	3503
MT	TAAAACCCGCCACAT	CTACCATCACCCTCT	ACATCACCGCCCCGA	15	15	15	3510
MT	TAAAACCCGCCACAT	CTACCATCACCCTCT	ACATCACCGCCCCGA	15	15	15	3516
MT	TAAAACCCGCCACATCT	ACCATCACCCTCTACATC	ACCGCCCCGACCTTA	17	18	15	3522
MT	TCACCGCCCCGACCTTAGCT	CTCACCATCGCTCTTCT	ACTATGAACCCCCCTCCCCA	20	17	20	3543
MT	TCACCGCCCCGACCTTAGCT	CTCACCATCGCTCTTCT	ACTATGAACCCCCCTCCCCA	20	17	20	3549
MT	TCACCGCCCCGACCTTAGCT	CTCACCATCGCTCTTCT	ACTATGAACCCCCCTCCCCA	20	17	20	3553
MT	TCACCGCCCCGACCTTAGCT	CTCACCATCGCTCTTCT	ACTATGAACCCCCCTCCCCA	20	17	20	3556
MT	TTAGCTCTCACCAT	CGCTCTTCTACTATGA	ACCCCCCTCCCCATA	14	16	15	3563
MT	TCACCATCGCTCTTCTACT	ATGAACCCCCCTCCCC	ATACCCAACCCCCTGGTCA	19	16	19	3573
MT	TATGAACCCCCCTCCCCAT	ACCCAACCCCCTGGTCA	ACCTCAACCTAGGCCTCCTA	19	17	20	3594
MT	TCCCCATACCCAACCCCCT	GGTCAACCTCAACCT	AGGCCTCCTATTTA	19	15	14	3600
MT	TGGTCAACCTCAACCT	AGGCCTCCTATTTATTCT	AGCCACCTCTAGCCTA	16	18	16	3612
MT	TGGTCAACCTCAACCT	AGGCCTCCTATTTATTCT	AGCCACCTCTAGCCTA	16	18	16	3622
MT	TCAACCTAGGCCTCCTAT	TTATTCTAGCCACCTCT	AGCCTAGCCGTTTA	18	17	14	3632
MT	TATTTATTCTAGCCACCTCT	AGCCTAGCCGTTTACTC	AATCCTCTGATCAGGGTGA	20	17	19	3650
MT	TCTAGCCTAGCCGT	TTACTCAATCCTCTG	ATCAGGGTGAGCATCA	14	15	16	3654
MT	TCTAGCCTAGCCGT	TTACTCAATCCTCTG	ATCAGGGTGAGCATCA	14	15	16	3657
MT	TCTAGCCTAGCCGT	TTACTCAATCCTCTGATC	AGGGTGAGCATCAA	14	18	14	3659
MT	TCTAGCCTAGCCGT	TTACTCAATCCTCTGATC	AGGGTGAGCATCAA	14	18	14	3662
MT	TAGCCGTTTACTCAAT	CCTCTGATCAGGGTGAGC	ATCAAACTCAAACTA	16	18	15	3668
MT	TAGCCGTTTACTCAATCCT	CTGATCAGGGTGAGCATC	AAACTCAAACTACGCCCTGA	19	18	20	3674
MT	TCAATCCTCTGATCAGGGT	GAGCATCAAACTCAA	ACTACGCCCTGATCGGCGCA	19	15	20	3680
MT	TGAGCATCAAACTCAAACT	ACGCCCTGATCGGCGC	ACTGCGAGCAGTAGCCCA	19	16	18	3693
MT	TGAGCATCAAACTCAAACT	ACGCCCTGATCGGCGC	ACTGCGAGCAGTAGCCCA	19	16	18	3696
MT	TCAAACTCAAACTACGCCCT	GATCGGCGCACTGCGAGC	AGTAGCCCAAACAA	20	18	14	3707
MT	TCGGCGCACTGCGAGCAGT	AGCCCAAACAATCTC	ATATGAAGTCACCCTA	19	15	16	3726
MT	TCGGCGCACTGCGAGCAGT	AGCCCAAACAATCTC	ATATGAAGTCACCCTA	19	15	16	3728
MT	TAGCCCAAACAATCT	CATATGAAGTCACCCT	AGCCATCATTCTACTA	15	16	16	3733
MT	TAGCCCAAACAATCT	CATATGAAGTCACCCT	AGCCATCATTCTACTA	15	16	16	3738
MT	TAGCCCAAACAATCTCATAT	GAAGTCACCCTAGCCATC	ATTCTACTATCAACA	20	18	15	3750
MT	TCTCATATGAAGTCACCCT	AGCCATCATTCTACT	ATCAACATTACTAA	19	15	14	3754
MT	TCTCATATGAAGTCACCCT	AGCCATCATTCTACTATC	AACATTACTAATAA	19	18	14	3761
MT	TTCTACTATCAACATTACT	AATAAGTGGCTCCTTT	AACCTCTCCACCCTTA	19	16	16	3782
MT	TATCAACATTACTAATAAGT	GGCTCCTTTAACCTCTCC	ACCCTTATCACAACA	20	18	15	3792
MT	TATCAACATTACTAATAAGT	GGCTCCTTTAACCTCTCC	ACCCTTATCACAACA	20	18	15	3794
MT	TACTAATAAGTGGCTCCTTT	AACCTCTCCACCCTTATC	ACAACACAAGAACA	20	18	14	3804
MT	TCCTTTAACCTCTCCACCCT	TATCACAACACAAGAAC	ACCTCTGATTACTCCTGCCA	20	17	20	3814
MT	TCACAACACAAGAACACCT	CTGATTACTCCTGCC	ATCATGACCCTTGGCCA	19	15	17	3824
MT	TCACAACACAAGAACACCT	CTGATTACTCCTGCC	ATCATGACCCTTGGCCA	19	15	17	3831
MT	TCACAACACAAGAACACCT	CTGATTACTCCTGCCATC	ATGACCCTTGGCCA	19	18	14	3839
MT	TCTGATTACTCCTGCCAT	CATGACCCTTGGCC	ATAATATGATTTATCTCCA	18	14	19	3842
MT	TCCTGCCATCATGACCCT	TGGCCATAATATGATTT	ATCTCCACACTAGCA	18	17	15	3860
MT	TCATGACCCTTGGCCAT	AATATGATTTATCTCC	ACACTAGCAGAGACCA	17	16	16	3867
MT	TCATGACCCTTGGCCAT	AATATGATTTATCTCC	ACACTAGCAGAGACCA	17	16	16	3869
MT	TTGGCCATAATATGATTT	ATCTCCACACTAGCAGAG	ACCAACCGAACCCCCTTCGA	18	18	20	3880
MT	TAATATGATTTATCT	CCACACTAGCAGAGACC	AACCGAACCCCCTTCGA	15	17	17	3882
MT	TATGATTTATCTCCACACT	AGCAGAGACCAACCGA	ACCCCCTTCGACCTTGCCGA	19	16	20	3890
MT	TCCGAACTAGTCTCAGGCTT	CAACATCGAATACGCCGC	AGGCCCCTTCGCCCTA	20	18	16	3945
MT	TCCGAACTAGTCTCAGGCTT	CAACATCGAATACGCCGC	AGGCCCCTTCGCCCTA	20	18	16	3946
MT	TACGCCGCAGGCCCCT	TCGCCCTATTCTTC	ATAGCCGAATACACA	16	14	15	3966
MT	TACGCCGCAGGCCCCT	TCGCCCTATTCTTC	ATAGCCGAATACACA	16	14	15	3975
MT	TACGCCGCAGGCCCCT	TCGCCCTATTCTTC	ATAGCCGAATACACA	16	14	15	3978
MT	TTCGCCCTATTCTT	CATAGCCGAATACAC	AAACATTATTATAA	14	15	14	3985
MT	TAGCCGAATACACAAACATT	ATTATAATAAACACCCTC	ACCACTACAATCTTCCTA	20	18	18	4017
MT	TTATTATAATAAACACCCT	CACCACTACAATCTTCCT	AGGAACAACATATGA	19	18	15	4029
MT	TTATTATAATAAACACCCT	CACCACTACAATCTTCCT	AGGAACAACATATGA	19	18	15	4032
MT	TAATAAACACCCTCACCACT	ACAATCTTCCTAGGA	ACAACATATGACGCA	20	15	15	4037
MT	TCACCACTACAATCTTCCT	AGGAACAACATATGACGC	ACTCTCCCCTGAACTCTA	19	18	18	4048
MT	TCTTCCTAGGAACAACAT	ATGACGCACTCTCCCCTG	AACTCTACACAACA	18	18	14	4056
MT	TCTTCCTAGGAACAACAT	ATGACGCACTCTCCCCTG	AACTCTACACAACA	18	18	14	4058
MT	TCTTCCTAGGAACAACATAT	GACGCACTCTCCCCTGA	ACTCTACACAACATA	20	17	15	4063
MT	TATGACGCACTCTCCCCT	GAACTCTACACAAC	ATATTTTGTCACCA	18	14	14	4068
MT	TCTCCCCTGAACTCT	ACACAACATATTTTGTC	ACCAAGACCCTACTTCTA	15	17	18	4086
MT	TCTACACAACATATTTTGT	CACCAAGACCCTACTTCT	AACCTCCCTGTTCTTA	19	18	16	4092
MT	TCTACACAACATATTTTGT	CACCAAGACCCTACTTCT	AACCTCCCTGTTCTTA	19	18	16	4102
MT	TTTGTCACCAAGACCCTACT	TCTAACCTCCCTGTTCTT	ATGAATTCGAACAGCA	20	18	16	4109
MT	TTTGTCACCAAGACCCTACT	TCTAACCTCCCTGTTCTT	ATGAATTCGAACAGCA	20	18	16	4116
MT	TACTTCTAACCTCCCT	GTTCTTATGAATTCG	AACAGCATACCCCCGA	16	15	16	4121
MT	TACTTCTAACCTCCCT	GTTCTTATGAATTCG	AACAGCATACCCCCGA	16	15	16	4126
MT	TACTTCTAACCTCCCT	GTTCTTATGAATTCGA	ACAGCATACCCCCGA	16	16	15	4127
MT	TTATGAATTCGAACAGCAT	ACCCCCGATTCCGCT	ACGACCAACTCATA	19	15	14	4142
MT	TTATGAATTCGAACAGCAT	ACCCCCGATTCCGCT	ACGACCAACTCATA	19	15	14	4146
MT	TCGAACAGCATACCCCCGAT	TCCGCTACGACCAACTC	ATACACCTCCTATGA	20	17	15	4153
MT	TCGAACAGCATACCCCCGAT	TCCGCTACGACCAACTC	ATACACCTCCTATGA	20	17	15	4161
MT	TTCCGCTACGACCAACT	CATACACCTCCTATG	AAAAAACTTCCTACCA	17	15	16	4170
MT	TTCCGCTACGACCAACT	CATACACCTCCTATGA	AAAAACTTCCTACCA	17	16	15	4175
MT	TACGACCAACTCATACACCT	CCTATGAAAAAACTTCCT	ACCACTCACCCTAGCA	20	18	16	4185
MT	TCCTATGAAAAAACT	TCCTACCACTCACCCT	AGCATTACTTATATGA	15	16	16	4194
MT	TTCCTACCACTCACCCT	AGCATTACTTATATGAT	ATGTCTCCATACCCA	17	17	15	4214
MT	TCACCCTAGCATTACT	TATATGATATGTCTCC	ATACCCATTACAATCTCCA	16	16	19	4221
MT	TCACCCTAGCATTACT	TATATGATATGTCTCC	ATACCCATTACAATCTCCA	16	16	19	4223
MT	TTATATGATATGTCTCCAT	ACCCATTACAATCTCC	AGCATTCCCCCTCA	19	16	14	4239
MT	TTATATGATATGTCTCCAT	ACCCATTACAATCTCC	AGCATTCCCCCTCA	19	16	14	4241
MT	TCTCCATACCCATTACAAT	CTCCAGCATTCCCCCTC	AAACCTAAGAAATA	19	17	14	4249
MT	TCTCCATACCCATTACAAT	CTCCAGCATTCCCCCTC	AAACCTAAGAAATA	19	17	14	4255
MT	TTACAATCTCCAGCAT	TCCCCCTCAAACCTAAGA	AATATGTCTGATAA	16	18	14	4264
MT	TTCCCCCTCAAACCT	AAGAAATATGTCTG	ATAAAAGAGTTACTTTGA	15	14	18	4273
MT	TTCCCCCTCAAACCT	AAGAAATATGTCTGAT	AAAAGAGTTACTTTGA	15	16	16	4275
MT	TCAAACCTAAGAAAT	ATGTCTGATAAAAGAGTT	ACTTTGATAGAGTA	15	18	14	4282
MT	TAAGAAATATGTCTGAT	AAAAGAGTTACTTTGAT	AGAGTAAATAATAGGA	17	17	16	4292
MT	TATGTCTGATAAAAGAGT	TACTTTGATAGAGT	AAATAATAGGAGCTTA	18	14	16	4296
MT	TTACTTTGATAGAGT	AAATAATAGGAGCTT	AAACCCCCTTATTTCTA	15	15	17	4309
MT	TAGAGTAAATAATAGGAGCT	TAAACCCCCTTATTTCT	AGGACTATGAGAATCGA	20	17	17	4329
MT	TAGGAGCTTAAACCCCCT	TATTTCTAGGACTATG	AGAATCGAACCCATCCCTGA	18	16	20	4333
MT	TAGGAGCTTAAACCCCCT	TATTTCTAGGACTATGAG	AATCGAACCCATCCCTGA	18	18	18	4339
MT	TAGGAGCTTAAACCCCCTT	ATTTCTAGGACTATGAGA	ATCGAACCCATCCCTGA	19	18	17	4341
MT	TTAAACCCCCTTATTT	CTAGGACTATGAGAATCG	AACCCATCCCTGAGA	16	18	15	4345
MT	TTAAACCCCCTTATTTCT	AGGACTATGAGAATCGA	ACCCATCCCTGAGA	18	17	14	4346
MT	TTTCTAGGACTATGAGAAT	CGAACCCATCCCTGAGA	ATCCAAAATTCTCCGTGCCA	19	17	20	4354
MT	TTTCTAGGACTATGAGAAT	CGAACCCATCCCTGAGA	ATCCAAAATTCTCCGTGCCA	19	17	20	4358
MT	TTTCTAGGACTATGAGAAT	CGAACCCATCCCTGAGA	ATCCAAAATTCTCCGTGCCA	19	17	20	4360
MT	TATGAGAATCGAACCCAT	CCCTGAGAATCCAA	AATTCTCCGTGCCA	18	14	14	4364
MT	TCGAACCCATCCCTGAGAAT	CCAAAATTCTCCGTGCC	ACCTATCACACCCCA	20	17	15	4372
MT	TCGAACCCATCCCTGAGAAT	CCAAAATTCTCCGTGCC	ACCTATCACACCCCA	20	17	15	4374
MT	TCCCTGAGAATCCAAAAT	TCTCCGTGCCACCTATC	ACACCCCATCCTAA	18	17	14	4387
MT	TTCTCCGTGCCACCT	ATCACACCCCATCCT	AAAGTAAGGTCAGCTA	15	15	16	4397
MT	TGCCACCTATCACACCCCAT	CCTAAAGTAAGGTC	AGCTAAATAAGCTA	20	14	14	4410
MT	TAAAGTAAGGTCAGCTAAAT	AAGCTATCGGGCCCAT	ACCCCGAAAATGTTGGTTA	20	16	19	4426
MT	TAAGGTCAGCTAAATAAGCT	ATCGGGCCCATACCCCGA	AAATGTTGGTTATA	20	18	14	4440
MT	TACCCCGAAAATGTTGGT	TATACCCTTCCCGTACT	AATTAATCCCCTGGCCCA	18	17	18	4461
MT	TTATACCCTTCCCGTACT	AATTAATCCCCTGGCCC	AACCCGTCATCTACTCTA	18	17	18	4476
MT	TACTAATTAATCCCCT	GGCCCAACCCGTCATCT	ACTCTACCATCTTTGCA	16	17	17	4493
MT	TACTAATTAATCCCCT	GGCCCAACCCGTCATCT	ACTCTACCATCTTTGCA	16	17	17	4496
MT	TGGCCCAACCCGTCAT	CTACTCTACCATCTTTGC	AGGCACACTCATCA	16	18	14	4501
MT	TGGCCCAACCCGTCAT	CTACTCTACCATCTTTGC	AGGCACACTCATCA	16	18	14	4508
MT	TCATCTACTCTACCAT	CTTTGCAGGCACACTC	ATCACAGCGCTAAGCTCGCA	16	16	20	4523
MT	TCATCTACTCTACCATCT	TTGCAGGCACACTCATC	ACAGCGCTAAGCTCGCA	18	17	17	4526
MT	TCTTTGCAGGCACACTCAT	CACAGCGCTAAGCTCGC	ACTGATTTTTTACCTGA	19	17	17	4540
MT	TCATCACAGCGCTAAGCT	CGCACTGATTTTTT	ACCTGAGTAGGCCTA	18	14	15	4546
MT	TAAGCTCGCACTGATT	TTTTACCTGAGTAGGCCT	AGAAATAAACATGCTA	16	18	16	4558
MT	TAAGCTCGCACTGATTTTT	TACCTGAGTAGGCCTAGA	AATAAACATGCTAGCTTTTA	19	18	20	4569
MT	TAGGCCTAGAAATAAACAT	GCTAGCTTTTATTCC	AGTTCTAACCAAAA	19	15	14	4593
MT	TAGAAATAAACATGCT	AGCTTTTATTCCAGTTCT	AACCAAAAAAATAA	16	18	14	4599
MT	TTCTAACCAAAAAAAT	AAACCCTCGTTCCAC	AGAAGCTGCCATCA	16	15	14	4620
MT	TTCTAACCAAAAAAAT	AAACCCTCGTTCCAC	AGAAGCTGCCATCA	16	15	14	4624
MT	TTCTAACCAAAAAAAT	AAACCCTCGTTCCACAGA	AGCTGCCATCAAGTA	16	18	15	4629
MT	TCGTTCCACAGAAGCT	GCCATCAAGTATTTCCTC	ACGCAAGCAACCGCA	16	18	15	4640
MT	TCGTTCCACAGAAGCT	GCCATCAAGTATTTCCTC	ACGCAAGCAACCGCA	16	18	15	4649
MT	TCGTTCCACAGAAGCT	GCCATCAAGTATTTCCTC	ACGCAAGCAACCGCA	16	18	15	4652
MT	TCACGCAAGCAACCGCAT	CCATAATCCTTCTA	ATAGCTATCCTCTTCA	18	14	16	4676
MT	TCACGCAAGCAACCGCAT	CCATAATCCTTCTA	ATAGCTATCCTCTTCA	18	14	16	4680
MT	TCCATAATCCTTCT	AATAGCTATCCTCTTC	AACAATATACTCTCCGGA	14	16	18	4691
MT	TCCATAATCCTTCT	AATAGCTATCCTCTTC	AACAATATACTCTCCGGA	14	16	18	4694
MT	TCCATAATCCTTCT	AATAGCTATCCTCTTC	AACAATATACTCTCCGGA	14	16	18	4697
MT	TTCTAATAGCTATCCTCTT	CAACAATATACTCTCCGG	ACAATGAACCATAA	19	18	14	4709
MT	TTCTAATAGCTATCCTCTT	CAACAATATACTCTCCGG	ACAATGAACCATAA	19	18	14	4711
MT	TAGCTATCCTCTTCAACAAT	ATACTCTCCGGACA	ATGAACCATAACCA	20	14	14	4714
MT	TAGCTATCCTCTTCAACAAT	ATACTCTCCGGACAATGA	ACCATAACCAATACTA	20	18	16	4720
MT	TCTCCGGACAATGAACCAT	AACCAATACTACCAATC	AATACTCATCATTA	19	17	14	4743
MT	TGAACCATAACCAAT	ACTACCAATCAATACTC	ATCATTAATAATCA	15	17	14	4750
MT	TGAACCATAACCAATACT	ACCAATCAATACTCATC	ATTAATAATCATAA	18	17	14	4753
MT	TACTACCAATCAAT	ACTCATCATTAATAATC	ATAATAGCTATAGCA	14	17	15	4763
MT	TTAATAATCATAATAGCT	ATAGCAATAAAACTAGGA	ATAGCCCCCTTTCA	18	18	14	4789
MT	TAGCTATAGCAATAAAACT	AGGAATAGCCCCCTTTC	ACTTCTGAGTCCCA	19	17	14	4803
MT	TAGCAATAAAACTAGGAAT	AGCCCCCTTTCACTTCTG	AGTCCCAGAGGTTA	19	18	14	4808
MT	TAGGAATAGCCCCCT	TTCACTTCTGAGTCCC	AGAGGTTACCCAAGGCA	15	16	17	4810
MT	TAGGAATAGCCCCCT	TTCACTTCTGAGTCCC	AGAGGTTACCCAAGGCA	15	16	17	4814
MT	TAGCCCCCTTTCACT	TCTGAGTCCCAGAGGTT	ACCCAAGGCACCCCTCTGA	15	17	19	4818
MT	TCTGACATCCGGCCT	GCTTCTTCTCACATG	ACAAAAACTAGCCCCCA	15	15	17	4857
MT	TCTGACATCCGGCCT	GCTTCTTCTCACATG	ACAAAAACTAGCCCCCA	15	15	17	4860
MT	TCTGACATCCGGCCT	GCTTCTTCTCACATG	ACAAAAACTAGCCCCCA	15	15	17	4862
MT	TCTGACATCCGGCCT	GCTTCTTCTCACATGAC	AAAAACTAGCCCCCA	15	17	15	4867
MT	TTCTCACATGACAAAAACT	AGCCCCCATCTCAATCAT	ATACCAAATCTCTCCCTCA	19	18	19	4886
MT	TTCTCACATGACAAAAACT	AGCCCCCATCTCAATCAT	ATACCAAATCTCTCCCTCA	19	18	19	4888
MT	TTCTCACATGACAAAAACT	AGCCCCCATCTCAATCAT	ATACCAAATCTCTCCCTCA	19	18	19	4892
MT	TCTCAATCATATACCAAAT	CTCTCCCTCACTAA	ACGTAAGCCTTCTCCTCA	19	14	18	4906
MT	TCTCAATCATATACCAAAT	CTCTCCCTCACTAA	ACGTAAGCCTTCTCCTCA	19	14	18	4908
MT	TCTCAATCATATACCAAAT	CTCTCCCTCACTAA	ACGTAAGCCTTCTCCTCA	19	14	18	4912
MT	TCACTAAACGTAAGCCT	TCTCCTCACTCTCTC	AATCTTATCCATCA	17	15	14	4929
MT	TCACTAAACGTAAGCCT	TCTCCTCACTCTCTC	AATCTTATCCATCA	17	15	14	4931
MT	TCACTAAACGTAAGCCT	TCTCCTCACTCTCTC	AATCTTATCCATCA	17	15	14	4934
MT	TCACTAAACGTAAGCCT	TCTCCTCACTCTCTC	AATCTTATCCATCA	17	15	14	4938
MT	TCACTAAACGTAAGCCT	TCTCCTCACTCTCTC	AATCTTATCCATCA	17	15	14	4940
MT	TCACTAAACGTAAGCCT	TCTCCTCACTCTCTC	AATCTTATCCATCA	17	15	14	4942
MT	TCACTAAACGTAAGCCTTCT	CCTCACTCTCTCAATCTT	ATCCATCATAGCAGGCA	20	18	17	4946
MT	TAAGCCTTCTCCTCACT	CTCTCAATCTTATCC	ATCATAGCAGGCAGTTGA	17	15	18	4951
MT	TAAGCCTTCTCCTCACT	CTCTCAATCTTATCCATC	ATAGCAGGCAGTTGA	17	18	15	4955
MT	TCTCAATCTTATCCATCAT	AGCAGGCAGTTGAGGTGG	ATTAAACCAAACCCA	19	18	15	4969
MT	TATCCATCATAGCAGGCAGT	TGAGGTGGATTAAACC	AAACCCAGCTACGCA	20	16	15	4975
MT	TTAAACCAAACCCAGCT	ACGCAAAATCTTAGC	ATACTCCTCAATTA	17	15	14	5003
MT	TACGCAAAATCTTAGCAT	ACTCCTCAATTACCC	ACATAGGATGAATA	18	15	14	5014
MT	TACGCAAAATCTTAGCAT	ACTCCTCAATTACCC	ACATAGGATGAATA	18	15	14	5017
MT	TCTTAGCATACTCCTCAAT	TACCCACATAGGATG	AATAATAGCAGTTCTA	19	15	16	5032
MT	TCTTAGCATACTCCTCAAT	TACCCACATAGGATGA	ATAATAGCAGTTCTA	19	16	15	5035
MT	TCAATTACCCACATAGGAT	GAATAATAGCAGTTCT	ACCGTACAACCCTA	19	16	14	5049
MT	TTCTACCGTACAACCCT	AACATAACCATTCTT	AATTTAACTATTTA	17	15	14	5076
MT	TAACCATTCTTAATTT	AACTATTTATATTATCCT	AACTACTACCGCATTCCTA	16	18	19	5099
MT	TTAACTATTTATATTATCCT	AACTACTACCGCATTCCT	ACTACTCAACTTAA	20	18	14	5117
MT	TTTATATTATCCTAACTACT	ACCGCATTCCTACTACTC	AACTTAAACTCCAGCA	20	18	16	5126
MT	TACTACCGCATTCCTACT	ACTCAACTTAAACTCC	AGCACCACGACCCTA	18	16	15	5137
MT	TACTACTCAACTTAAACT	CCAGCACCACGACCCT	ACTACTATCTCGCA	18	16	14	5147
MT	TCCAGCACCACGACCCT	ACTACTATCTCGCACCTG	AAACAAGCTAACATGA	17	18	16	5161
MT	TCCAGCACCACGACCCT	ACTACTATCTCGCACCTG	AAACAAGCTAACATGA	17	18	16	5163
MT	TCCAGCACCACGACCCTACT	ACTATCTCGCACCTGA	AACAAGCTAACATGA	20	16	15	5170
MT	TGAAACAAGCTAACATGACT	AACACCCTTAATTCC	ATCCACCCTCCTCTCCCTA	20	15	19	5202
MT	TAACACCCTTAATTCCAT	CCACCCTCCTCTCCCT	AGGAGGCCTGCCCCCGCTA	18	16	19	5213
MT	TAACACCCTTAATTCCAT	CCACCCTCCTCTCCCT	AGGAGGCCTGCCCCCGCTA	18	16	19	5216
MT	TAACACCCTTAATTCCAT	CCACCCTCCTCTCCCT	AGGAGGCCTGCCCCCGCTA	18	16	19	5218
MT	TCCACCCTCCTCTCCCT	AGGAGGCCTGCCCCCGCT	AACCGGCTTTTTGCCCA	17	18	17	5224
MT	TTTTTGCCCAAATGGGCCAT	TATCGAAGAATTCAC	AAAAAACAATAGCCTCA	20	15	17	5270
MT	TTTTTGCCCAAATGGGCCAT	TATCGAAGAATTCAC	AAAAAACAATAGCCTCA	20	15	17	5271
MT	TTTTTGCCCAAATGGGCCAT	TATCGAAGAATTCAC	AAAAAACAATAGCCTCA	20	15	17	5274
MT	TTTTTGCCCAAATGGGCCAT	TATCGAAGAATTCAC	AAAAAACAATAGCCTCA	20	15	17	5279
MT	TTCACAAAAAACAAT	AGCCTCATCATCCCC	ACCATCATAGCCACCA	15	15	16	5297
MT	TTCACAAAAAACAAT	AGCCTCATCATCCCC	ACCATCATAGCCACCA	15	15	16	5300
MT	TTCACAAAAAACAAT	AGCCTCATCATCCCC	ACCATCATAGCCACCA	15	15	16	5303
MT	TTCACAAAAAACAATAGCCT	CATCATCCCCACCATCAT	AGCCACCATCACCCTCCTTA	20	18	20	5312
MT	TCATAGCCACCATCACCCT	CCTTAACCTCTACTTCT	ACCTACGCCTAATCTA	19	17	16	5339
MT	TCATAGCCACCATCACCCT	CCTTAACCTCTACTTCT	ACCTACGCCTAATCTA	19	17	16	5345
MT	TCCTTAACCTCTACT	TCTACCTACGCCTAATCT	ACTCCACCTCAATCA	15	18	15	5360
MT	TTAACCTCTACTTCTACCT	ACGCCTAATCTACTCC	ACCTCAATCACACTA	19	16	15	5365
MT	TCTACTTCTACCTACGCCT	AATCTACTCCACCTC	AATCACACTACTCCCCA	19	15	17	5371
MT	TACTTCTACCTACGCCTAAT	CTACTCCACCTCAATC	ACACTACTCCCCATA	20	16	15	5375
MT	TAATCTACTCCACCT	CAATCACACTACTCCCC	ATATCTAACAACGTA	15	17	15	5384
MT	TACTCCACCTCAATCACACT	ACTCCCCATATCTA	ACAACGTAAAAATA	20	14	14	5392
MT	TCCCCATATCTAACAACGT	AAAAATAAAATGAC	AGTTTGAACATACA	19	14	14	5413
MT	TATCTAACAACGTAAAAAT	AAAATGACAGTTTGA	ACATACAAAACCCA	19	15	14	5421
MT	TACAAAACCCACCCCAT	TCCTCCCCACACTC	ATCGCCCTTACCACGCTA	17	14	18	5444
MT	TACAAAACCCACCCCAT	TCCTCCCCACACTC	ATCGCCCTTACCACGCTA	17	14	18	5447
MT	TACAAAACCCACCCCAT	TCCTCCCCACACTC	ATCGCCCTTACCACGCTA	17	14	18	5456
MT	TCCCCACACTCATCGCCCT	TACCACGCTACTCCT	ACCTATCTCCCCTTTTA	19	15	17	5477
MT	TTACCACGCTACTCCT	ACCTATCTCCCCTTTT	ATACTAATAATCTTA	16	16	15	5486
MT	TTACCACGCTACTCCT	ACCTATCTCCCCTTTT	ATACTAATAATCTTA	16	16	15	5488
MT	TACTCCTACCTATCTCCCCT	TTTATACTAATAATCTT	ATAGAAATTTAGGTTA	20	17	16	5507
MT	TACCTATCTCCCCTTTTAT	ACTAATAATCTTATAGA	AATTTAGGTTAAATA	19	17	15	5513
MT	TAATAATCTTATAGAAAT	TTAGGTTAAATACAGACC	AAGAGCCTTCAAAGCCCTCA	18	18	20	5532
MT	TATAGAAATTTAGGTTAAAT	ACAGACCAAGAGCCTTC	AAAGCCCTCAGTAA	20	17	14	5538
MT	TATAGAAATTTAGGTTAAAT	ACAGACCAAGAGCCTTC	AAAGCCCTCAGTAA	20	17	14	5545
MT	TAAATACAGACCAAGAGCCT	TCAAAGCCCTCAGT	AAGTTGCAATACTTA	20	14	15	5554
MT	TTCAAAGCCCTCAGTAAGTT	GCAATACTTAATTTCTGT	AACAGCTAAGGACTGCA	20	18	17	5577
MT	TTGCAATACTTAATTTCT	GTAACAGCTAAGGACTGC	AAAACCCCACTCTGCA	18	18	16	5591
MT	TTCTGTAACAGCTAAGGACT	GCAAAACCCCACTCTGC	ATCAACTGAACGCA	20	17	14	5608
MT	TGCAAAACCCCACT	CTGCATCAACTGAACGC	AAATCAGCCACTTTA	14	17	15	5614
MT	TGCAAAACCCCACT	CTGCATCAACTGAACGC	AAATCAGCCACTTTA	14	17	15	5619
MT	TGCAAAACCCCACTCTGCAT	CAACTGAACGCAAATC	AGCCACTTTAATTA	20	16	14	5629
MT	TCAGCCACTTTAATTAAGCT	AAGCCCTTACTAGACC	AATGGGACTTAAACCCA	20	16	17	5660
MT	TTTAATTAAGCTAAGCCCTT	ACTAGACCAATGGGACTT	AAACCCACAAACACTTA	20	18	17	5669
MT	TAACAGCTAAGCACCCTAAT	CAACTGGCTTCAATCT	ACTTCTCCCGCCGCCGGGA	20	16	19	5723
MT	TAACAGCTAAGCACCCTAAT	CAACTGGCTTCAATCT	ACTTCTCCCGCCGCCGGGA	20	16	19	5727
MT	TAATCAACTGGCTTCAATCT	ACTTCTCCCGCCGCCGGG	AAAAAAGGCGGGAGA	20	18	15	5733
MT	TAATCAACTGGCTTCAATCT	ACTTCTCCCGCCGCCGGG	AAAAAAGGCGGGAGA	20	18	15	5735
MT	TCAACTGGCTTCAATCTACT	TCTCCCGCCGCCGGGA	AAAAAGGCGGGAGA	20	16	14	5746
MT	TTTGAAGCTGCTTCT	TCGAATTTGCAATTC	AATATGAAAATCACCTCGGA	15	15	20	5790
MT	TTTGAAGCTGCTTCT	TCGAATTTGCAATTC	AATATGAAAATCACCTCGGA	15	15	20	5791
MT	TTTGAAGCTGCTTCT	TCGAATTTGCAATTC	AATATGAAAATCACCTCGGA	15	15	20	5803
MT	TTGAAGCTGCTTCTTCGAAT	TTGCAATTCAATATGA	AAATCACCTCGGAGCTGGTA	20	16	20	5809
MT	TGCTTCTTCGAATTTGCAAT	TCAATATGAAAATC	ACCTCGGAGCTGGTA	20	14	15	5815
MT	TTCGAATTTGCAATTCAAT	ATGAAAATCACCTCGG	AGCTGGTAAAAAGA	19	16	14	5820
MT	TTGCAATTCAATATGAAAAT	CACCTCGGAGCTGGT	AAAAAGAGGCCTAA	20	15	14	5822
MT	TGAAAATCACCTCGGAGCT	GGTAAAAAGAGGCCT	AACCCCTGTCTTTA	19	15	14	5835
MT	TGGTAAAAAGAGGCCT	AACCCCTGTCTTTAG	ATTTACAGTCCAATGCTTCA	16	15	20	5851
MT	TAAAAAGAGGCCTAACCCCT	GTCTTTAGATTTAC	AGTCCAATGCTTCA	20	14	14	5856
MT	TAACCCCTGTCTTT	AGATTTACAGTCCA	ATGCTTCACTCAGCCA	14	14	16	5866
MT	TAACCCCTGTCTTTAGAT	TTACAGTCCAATGCTTC	ACTCAGCCATTTTA	18	17	14	5875
MT	TGTCTTTAGATTTACAGT	CCAATGCTTCACTC	AGCCATTTTACCTCA	18	14	15	5879
MT	TGCTTCACTCAGCCAT	TTTACCTCACCCCC	ACTGATGTTCGCCGA	16	14	15	5893
MT	TTTTACCTCACCCCCACT	GATGTTCGCCGACCGTTG	ACTATTCTCTACAA	18	18	14	5903
MT	TTTTACCTCACCCCCACT	GATGTTCGCCGACCGTTG	ACTATTCTCTACAA	18	18	14	5909
MT	TTTTACCTCACCCCCACT	GATGTTCGCCGACCGTTG	ACTATTCTCTACAA	18	18	14	5913
MT	TTTACCTCACCCCCACTGAT	GTTCGCCGACCGTTGACT	ATTCTCTACAAACCA	20	18	15	5920
MT	TGATGTTCGCCGACCGT	TGACTATTCTCTAC	AAACCACAAAGACA	17	14	14	5927
MT	TGATGTTCGCCGACCGT	TGACTATTCTCTAC	AAACCACAAAGACA	17	14	14	5929
MT	TCTACAAACCACAAAGACAT	TGGAACACTATACCT	ATTATTCGGCGCATGA	20	15	16	5950
MT	TTGGAACACTATACCT	ATTATTCGGCGCATG	AGCTGGAGTCCTAGGCA	16	15	17	5969
MT	TTGGAACACTATACCTATT	ATTCGGCGCATGAGCTGG	AGTCCTAGGCACAGCTCTA	19	18	19	5977
MT	TACCTATTATTCGGCGCAT	GAGCTGGAGTCCTAGGC	ACAGCTCTAAGCCTCCTTA	19	17	19	5983
MT	TACCTATTATTCGGCGCAT	GAGCTGGAGTCCTAGGC	ACAGCTCTAAGCCTCCTTA	19	17	19	5987
MT	TTCGGCGCATGAGCTGGAGT	CCTAGGCACAGCTCT	AAGCCTCCTTATTCGA	20	15	16	6000
MT	TGGAGTCCTAGGCACAGCT	CTAAGCCTCCTTATTCG	AGCCGAGCTGGGCCA	19	17	15	6008
MT	TGGAGTCCTAGGCACAGCT	CTAAGCCTCCTTATTCG	AGCCGAGCTGGGCCA	19	17	15	6015
MT	TAGGCACAGCTCTAAGCCT	CCTTATTCGAGCCG	AGCTGGGCCAGCCA	19	14	14	6016
MT	TCTAAGCCTCCTTAT	TCGAGCCGAGCTGGGCC	AGCCAGGCAACCTTCTA	15	17	17	6021
MT	TGGGCCAGCCAGGCAACCT	TCTAGGTAACGACC	ACATCTACAACGTTA	19	14	15	6045
MT	TGGGCCAGCCAGGCAACCT	TCTAGGTAACGACC	ACATCTACAACGTTA	19	14	15	6054
MT	TTCTAGGTAACGACCACAT	CTACAACGTTATCGTC	ACAGCCCATGCATTTGTA	19	16	18	6074
MT	TTCTAGGTAACGACCACAT	CTACAACGTTATCGTC	ACAGCCCATGCATTTGTA	19	16	18	6077
MT	TATCGTCACAGCCCATGCAT	TTGTAATAATCTTCTTC	ATAGTAATACCCATCA	20	17	16	6101
MT	TATCGTCACAGCCCATGCAT	TTGTAATAATCTTCTTC	ATAGTAATACCCATCA	20	17	16	6104
MT	TATCGTCACAGCCCATGCAT	TTGTAATAATCTTCTTC	ATAGTAATACCCATCA	20	17	16	6107
MT	TGCATTTGTAATAATCTTCT	TCATAGTAATACCCATC	ATAATCGGAGGCTTTGGCA	20	17	19	6122
MT	TAATAATCTTCTTCATAGT	AATACCCATCATAATCGG	AGGCTTTGGCAACTGA	19	18	16	6128
MT	TTCATAGTAATACCCATCAT	AATCGGAGGCTTTGGC	AACTGACTAGTTCCCCTA	20	16	18	6130
MT	TCGGAGGCTTTGGCAACT	GACTAGTTCCCCTA	ATAATCGGTGCCCCCGA	18	14	17	6145
MT	TCGGAGGCTTTGGCAACT	GACTAGTTCCCCTA	ATAATCGGTGCCCCCGA	18	14	17	6153
MT	TGACTAGTTCCCCT	AATAATCGGTGCCCCCG	ATATGGCGTTTCCCCGCA	14	17	18	6164
MT	TGACTAGTTCCCCTAAT	AATCGGTGCCCCCGAT	ATGGCGTTTCCCCGCA	17	16	16	6174
MT	TAATAATCGGTGCCCCCGAT	ATGGCGTTTCCCCGCAT	AAACAACATAAGCTTCTGA	20	17	19	6186
MT	TTTCCCCGCATAAACAACAT	AAGCTTCTGACTCTT	ACCTCCCTCTCTCCTA	20	15	16	6209
MT	TTTCCCCGCATAAACAACAT	AAGCTTCTGACTCTT	ACCTCCCTCTCTCCTA	20	15	16	6211
MT	TTTCCCCGCATAAACAACAT	AAGCTTCTGACTCTT	ACCTCCCTCTCTCCTA	20	15	16	6215
MT	TAAGCTTCTGACTCT	TACCTCCCTCTCTCCT	ACTCCTGCTCGCATCTGCTA	15	16	20	6222
MT	TAAGCTTCTGACTCT	TACCTCCCTCTCTCCT	ACTCCTGCTCGCATCTGCTA	15	16	20	6226
MT	TAAGCTTCTGACTCT	TACCTCCCTCTCTCCT	ACTCCTGCTCGCATCTGCTA	15	16	20	6228
MT	TAAGCTTCTGACTCT	TACCTCCCTCTCTCCT	ACTCCTGCTCGCATCTGCTA	15	16	20	6230
MT	TCTGACTCTTACCTCCCTCT	CTCCTACTCCTGCTCGC	ATCTGCTATAGTGGA	20	17	15	6236
MT	TCTGACTCTTACCTCCCTCT	CTCCTACTCCTGCTCGC	ATCTGCTATAGTGGA	20	17	15	6242
MT	TTACCTCCCTCTCTCCTACT	CCTGCTCGCATCTGCT	ATAGTGGAGGCCGGA	20	16	15	6247
MT	TCCTACTCCTGCTCGCATCT	GCTATAGTGGAGGCCGG	AGCAGGAACAGGTTGA	20	17	16	6258
MT	TACTCCTGCTCGCATCTGCT	ATAGTGGAGGCCGGAGC	AGGAACAGGTTGAA	20	17	14	6265
MT	TGCTCGCATCTGCTATAGT	GGAGGCCGGAGCAGGA	ACAGGTTGAACAGTCTA	19	16	17	6271
MT	TTGAACAGTCTACCCT	CCCTTAGCAGGGAACT	ACTCCCACCCTGGA	16	16	14	6305
MT	TTGAACAGTCTACCCTCCCT	TAGCAGGGAACTACTCCC	ACCCTGGAGCCTCCGTA	20	18	17	6313
MT	TACTCCCACCCTGGAGCCT	CCGTAGACCTAACC	ATCTTCTCCTTACA	19	14	14	6333
MT	TCCGTAGACCTAACCAT	CTTCTCCTTACACCT	AGCAGGTGTCTCCTCTA	17	15	17	6347
MT	TCCGTAGACCTAACCAT	CTTCTCCTTACACCT	AGCAGGTGTCTCCTCTA	17	15	17	6349
MT	TCTTCTCCTTACACCT	AGCAGGTGTCTCCTCT	ATCTTAGGGGCCATCA	16	16	16	6368
MT	TCTTCTCCTTACACCT	AGCAGGTGTCTCCTCT	ATCTTAGGGGCCATCA	16	16	16	6370
MT	TCTTCTCCTTACACCT	AGCAGGTGTCTCCTCT	ATCTTAGGGGCCATCA	16	16	16	6373
MT	TCTCCTTACACCTAGCAGGT	GTCTCCTCTATCTT	AGGGGCCATCAATTTCA	20	14	17	6377
MT	TAGCAGGTGTCTCCT	CTATCTTAGGGGCCATC	AATTTCATCACAACA	15	17	15	6389
MT	TGTCTCCTCTATCT	TAGGGGCCATCAATTTC	ATCACAACAATTATCA	14	17	16	6395
MT	TCCTCTATCTTAGGGGCCAT	CAATTTCATCACAAC	AATTATCAATATAA	20	15	14	6398
MT	TATCTTAGGGGCCATCAAT	TTCATCACAACAATTATC	AATATAAAACCCCCTGCCA	19	18	19	6410
MT	TACCAAACGCCCCT	CTTCGTCTGATCCGTCCT	AATCACAGCAGTCCTA	14	18	16	6455
MT	TACCAAACGCCCCT	CTTCGTCTGATCCGTCCT	AATCACAGCAGTCCTA	14	18	16	6458
MT	TACCAAACGCCCCT	CTTCGTCTGATCCGTCCT	AATCACAGCAGTCCTA	14	18	16	6460
MT	TACCAAACGCCCCT	CTTCGTCTGATCCGTCCT	AATCACAGCAGTCCTA	14	18	16	6463
MT	TACCAAACGCCCCT	CTTCGTCTGATCCGTCCT	AATCACAGCAGTCCTA	14	18	16	6467
MT	TACCAAACGCCCCTCTTCGT	CTGATCCGTCCTAATCAC	AGCAGTCCTACTTCTCCTA	20	18	19	6473
MT	TCTTCGTCTGATCCGT	CCTAATCACAGCAGTCCT	ACTTCTCCTATCTCTCCCA	16	18	19	6482
MT	TCCTAATCACAGCAGTCCT	ACTTCTCCTATCTCTCCC	AGTCCTAGCTGCTGGCA	19	18	17	6489
MT	TCCTAATCACAGCAGTCCT	ACTTCTCCTATCTCTCCC	AGTCCTAGCTGCTGGCA	19	18	17	6491
MT	TCCTAATCACAGCAGTCCT	ACTTCTCCTATCTCTCCC	AGTCCTAGCTGCTGGCA	19	18	17	6496
MT	TCCTAATCACAGCAGTCCT	ACTTCTCCTATCTCTCCC	AGTCCTAGCTGCTGGCA	19	18	17	6498
MT	TCCTAATCACAGCAGTCCT	ACTTCTCCTATCTCTCCC	AGTCCTAGCTGCTGGCA	19	18	17	6500
MT	TCACAGCAGTCCTACTTCT	CCTATCTCTCCCAGTCCT	AGCTGCTGGCATCA	19	18	14	6506
MT	TTCTCCTATCTCTCCCAGT	CCTAGCTGCTGGCATC	ACTATACTACTAACA	19	16	15	6521
MT	TGGCATCACTATACTACT	AACAGACCGCAACCTC	AACACCACCTTCTTCGA	18	16	17	6537
MT	TGGCATCACTATACTACT	AACAGACCGCAACCTC	AACACCACCTTCTTCGA	18	16	17	6548
MT	TACTAACAGACCGCAACCT	CAACACCACCTTCTTCG	ACCCCGCCGGAGGA	19	17	14	6560
MT	TACTAACAGACCGCAACCT	CAACACCACCTTCTTCG	ACCCCGCCGGAGGA	19	17	14	6563
MT	TCAACACCACCTTCT	TCGACCCCGCCGGAGG	AGGAGACCCCATTCTA	15	16	16	6564
MT	TCAACACCACCTTCT	TCGACCCCGCCGGAGG	AGGAGACCCCATTCTA	15	16	16	6574
MT	TCAACACCACCTTCTT	CGACCCCGCCGGAGGAGG	AGACCCCATTCTATA	16	18	15	6577
MT	TTCTATACCAACACCT	ATTCTGATTTTTCGGTC	ACCCTGAAGTTTATA	16	17	15	6608
MT	TTCTATACCAACACCT	ATTCTGATTTTTCGGTC	ACCCTGAAGTTTATA	16	17	15	6610
MT	TTCTATACCAACACCT	ATTCTGATTTTTCGGTC	ACCCTGAAGTTTATA	16	17	15	6617
MT	TTCTATACCAACACCT	ATTCTGATTTTTCGGTC	ACCCTGAAGTTTATA	16	17	15	6621
MT	TACCAACACCTATTCTGAT	TTTTCGGTCACCCTGA	AGTTTATATTCTTA	19	16	14	6627
MT	TCTGATTTTTCGGTCACCCT	GAAGTTTATATTCTT	ATCCTACCAGGCTTCGGA	20	15	18	6639
MT	TTTTTCGGTCACCCTGAAGT	TTATATTCTTATCCT	ACCAGGCTTCGGAA	20	15	14	6644
MT	TGAAGTTTATATTCT	TATCCTACCAGGCTTCGG	AATAATCTCCCATA	15	18	14	6656
MT	TGAAGTTTATATTCTT	ATCCTACCAGGCTTCGGA	ATAATCTCCCATATTGTA	16	18	18	6658
MT	TATTCTTATCCTACCAGGCT	TCGGAATAATCTCCC	ATATTGTAACTTACTA	20	15	16	6665
MT	TATTCTTATCCTACCAGGCT	TCGGAATAATCTCCC	ATATTGTAACTTACTA	20	15	16	6667
MT	TTCGGAATAATCTCCCATAT	TGTAACTTACTACTCCGG	AAAAAAAGAACCATTTGGA	20	18	19	6688
MT	TCGGAATAATCTCCCATATT	GTAACTTACTACTCCGGA	AAAAAAGAACCATTTGGA	20	18	18	6691
MT	TCCCATATTGTAACTTACT	ACTCCGGAAAAAAAGA	ACCATTTGGATACA	19	16	14	6699
MT	TCCGGAAAAAAAGAACCAT	TTGGATACATAGGT	ATGGTCTGAGCTATGA	19	14	16	6709
MT	TTTGGATACATAGGT	ATGGTCTGAGCTATG	ATATCAATTGGCTTCCTA	15	15	18	6725
MT	TTTGGATACATAGGT	ATGGTCTGAGCTATG	ATATCAATTGGCTTCCTA	15	15	18	6727
MT	TTTGGATACATAGGT	ATGGTCTGAGCTATGAT	ATCAATTGGCTTCCTA	15	17	16	6734
MT	TTTGGATACATAGGTAT	GGTCTGAGCTATGATATC	AATTGGCTTCCTAGGGTTTA	17	18	20	6739
MT	TAGGTATGGTCTGAGCTAT	GATATCAATTGGCTTCCT	AGGGTTTATCGTGTGA	19	18	16	6749
MT	TATGATATCAATTGGCTT	CCTAGGGTTTATCGTGTG	AGCACACCATATATTTA	18	18	17	6761
MT	TGATATCAATTGGCTTCCT	AGGGTTTATCGTGTGAGC	ACACCATATATTTA	19	18	14	6766
MT	TTATCGTGTGAGCACACCAT	ATATTTACAGTAGGA	ATAGACGTAGACACA	20	15	15	6790
MT	TGTGAGCACACCATATATT	TACAGTAGGAATAGACGT	AGACACACGAGCATA	19	18	15	6795
MT	TATATTTACAGTAGGAAT	AGACGTAGACACACG	AGCATATTTCACCTCCGCTA	18	15	20	6801
MT	TATATTTACAGTAGGAAT	AGACGTAGACACACGAGC	ATATTTCACCTCCGCTA	18	18	17	6808
MT	TAGACACACGAGCAT	ATTTCACCTCCGCT	ACCATAATCATCGCTA	15	14	16	6818
MT	TAGACACACGAGCAT	ATTTCACCTCCGCT	ACCATAATCATCGCTA	15	14	16	6823
MT	TATTTCACCTCCGCT	ACCATAATCATCGCT	ATCCCCACCGGCGTCA	15	15	16	6836
MT	TATTTCACCTCCGCT	ACCATAATCATCGCT	ATCCCCACCGGCGTCA	15	15	16	6839
MT	TATTTCACCTCCGCTACCAT	AATCATCGCTATCCCC	ACCGGCGTCAAAGTA	20	16	15	6845
MT	TACCATAATCATCGCT	ATCCCCACCGGCGTC	AAAGTATTTAGCTGA	16	15	15	6857
MT	TCCCCACCGGCGTCAAAGT	ATTTAGCTGACTCGCC	ACACTCCACGGAAGCA	19	16	16	6871
MT	TCCCCACCGGCGTCAAAGT	ATTTAGCTGACTCGCC	ACACTCCACGGAAGCA	19	16	16	6875
MT	TCAAAGTATTTAGCT	GACTCGCCACACTCC	ACGGAAGCAATATGA	15	15	15	6884
MT	TCAAAGTATTTAGCTGACT	CGCCACACTCCACGGA	AGCAATATGAAATGA	19	16	15	6889
MT	TTTAGCTGACTCGCCACACT	CCACGGAAGCAATATGA	AATGATCTGCTGCA	20	17	14	6899
MT	TCCACGGAAGCAAT	ATGAAATGATCTGCTGC	AGTGCTCTGAGCCCTA	14	17	16	6904
MT	TCCACGGAAGCAAT	ATGAAATGATCTGCTGC	AGTGCTCTGAGCCCTA	14	17	16	6907
MT	TATGAAATGATCTGCT	GCAGTGCTCTGAGCCCT	AGGATTCATCTTTCTTTTCA	16	17	20	6920
MT	TATGAAATGATCTGCT	GCAGTGCTCTGAGCCCT	AGGATTCATCTTTCTTTTCA	16	17	20	6922
MT	TGATCTGCTGCAGTGCT	CTGAGCCCTAGGATTC	ATCTTTCTTTTCACCGTA	17	16	18	6931
MT	TGATCTGCTGCAGTGCT	CTGAGCCCTAGGATTC	ATCTTTCTTTTCACCGTA	17	16	18	6935
MT	TGCTCTGAGCCCTAGGAT	TCATCTTTCTTTTC	ACCGTAGGTGGCCTGA	18	14	16	6938
MT	TGCTCTGAGCCCTAGGAT	TCATCTTTCTTTTC	ACCGTAGGTGGCCTGA	18	14	16	6942
MT	TGCTCTGAGCCCTAGGAT	TCATCTTTCTTTTC	ACCGTAGGTGGCCTGA	18	14	16	6947
MT	TTCATCTTTCTTTTCACCGT	AGGTGGCCTGACTGGC	ATTGTATTAGCAAA	20	16	14	6962
MT	TAGGTGGCCTGACTGGCAT	TGTATTAGCAAACTC	ATCACTAGACATCGTA	19	15	16	6985
MT	TAGGTGGCCTGACTGGCAT	TGTATTAGCAAACTCATC	ACTAGACATCGTACTA	19	18	16	6988
MT	TGGCATTGTATTAGCAAACT	CATCACTAGACATCGT	ACTACACGACACGTA	20	16	15	6993
MT	TGGCATTGTATTAGCAAACT	CATCACTAGACATCGT	ACTACACGACACGTA	20	16	15	6998
MT	TCATCACTAGACAT	CGTACTACACGACACGT	ACTACGTTGTAGCCCA	14	17	16	7008
MT	TACTACACGACACGTACT	ACGTTGTAGCCCACTTCC	ACTATGTCCTATCA	18	18	14	7034
MT	TACTACGTTGTAGCCCACT	TCCACTATGTCCTATC	AATAGGAGCTGTATTTGCCA	19	16	20	7043
MT	TACTACGTTGTAGCCCACT	TCCACTATGTCCTATC	AATAGGAGCTGTATTTGCCA	19	16	20	7048
MT	TAGCCCACTTCCACTATGT	CCTATCAATAGGAGCTGT	ATTTGCCATCATAGGA	19	18	16	7054
MT	TGTCCTATCAATAGGAGCT	GTATTTGCCATCAT	AGGAGGCTTCATTCA	19	14	15	7070
MT	TATCAATAGGAGCTGTATTT	GCCATCATAGGAGGCTTC	ATTCACTGATTTCCCCTA	20	18	18	7075
MT	TATCAATAGGAGCTGTATTT	GCCATCATAGGAGGCTTC	ATTCACTGATTTCCCCTA	20	18	18	7082
MT	TAGGAGCTGTATTTGCCAT	CATAGGAGGCTTCATTC	ACTGATTTCCCCTA	19	17	14	7086
MT	TTTGCCATCATAGGAGGCTT	CATTCACTGATTTCCCCT	ATTCTCAGGCTACA	20	18	14	7090
MT	TTTGCCATCATAGGAGGCTT	CATTCACTGATTTCCCCT	ATTCTCAGGCTACA	20	18	14	7095
MT	TAGGAGGCTTCATTCACT	GATTTCCCCTATTCTC	AGGCTACACCCTAGA	18	16	15	7103
MT	TAGGAGGCTTCATTCACT	GATTTCCCCTATTCTC	AGGCTACACCCTAGA	18	16	15	7105
MT	TCACTGATTTCCCCTATTCT	CAGGCTACACCCTAGACC	AAACCTACGCCAAA	20	18	14	7119
MT	TACGCCAAAATCCAT	TTCACTATCATATTC	ATCGGCGTAAATCTA	15	15	15	7145
MT	TACGCCAAAATCCAT	TTCACTATCATATTC	ATCGGCGTAAATCTA	15	15	15	7151
MT	TACGCCAAAATCCAT	TTCACTATCATATTC	ATCGGCGTAAATCTA	15	15	15	7157
MT	TCCATTTCACTATCAT	ATTCATCGGCGTAA	ATCTAACTTTCTTCCCA	16	14	17	7160
MT	TCCATTTCACTATCAT	ATTCATCGGCGTAAATCT	AACTTTCTTCCCACA	16	18	15	7170
MT	TATCATATTCATCGGCGT	AAATCTAACTTTCTTCCC	ACAACACTTTCTCGGCCTA	18	18	19	7178
MT	TATCATATTCATCGGCGT	AAATCTAACTTTCTTCCC	ACAACACTTTCTCGGCCTA	18	18	19	7181
MT	TTTCTTCCCACAACACT	TTCTCGGCCTATCCGG	AATGCCCCGACGTTA	17	16	15	7194
MT	TTTCTTCCCACAACACT	TTCTCGGCCTATCCGG	AATGCCCCGACGTTA	17	16	15	7196
MT	TTTCTTCCCACAACACT	TTCTCGGCCTATCCGG	AATGCCCCGACGTTA	17	16	15	7204
MT	TTTCTTCCCACAACACT	TTCTCGGCCTATCCGGA	ATGCCCCGACGTTA	17	17	14	7207
MT	TTTCTCGGCCTATCCGGAAT	GCCCCGACGTTACTCGG	ACTACCCCGATGCA	20	17	14	7216
MT	TTTCTCGGCCTATCCGGAAT	GCCCCGACGTTACTCGG	ACTACCCCGATGCA	20	17	14	7225
MT	TATCCGGAATGCCCCGACGT	TACTCGGACTACCCCG	ATGCATACACCACA	20	16	14	7227
MT	TGCCCCGACGTTACT	CGGACTACCCCGATGC	ATACACCACATGAA	15	16	14	7236
MT	TTACTCGGACTACCCCGAT	GCATACACCACATGA	AACATCCTATCATCTGTA	19	15	18	7252
MT	TACACCACATGAAACAT	CCTATCATCTGTAGGCTC	ATTCATTTCTCTAA	17	18	14	7264
MT	TACACCACATGAAACAT	CCTATCATCTGTAGGCTC	ATTCATTTCTCTAA	17	18	14	7267
MT	TACACCACATGAAACAT	CCTATCATCTGTAGGCTC	ATTCATTTCTCTAA	17	18	14	7276
MT	TGAAACATCCTATCAT	CTGTAGGCTCATTC	ATTTCTCTAACAGCA	16	14	15	7280
MT	TGAAACATCCTATCATCTGT	AGGCTCATTCATTTCTCT	AACAGCAGTAATATTA	20	18	16	7285
MT	TGAAACATCCTATCATCTGT	AGGCTCATTCATTTCTCT	AACAGCAGTAATATTA	20	18	16	7287
MT	TCTCTAACAGCAGTAATATT	AATAATTTTCATGATTTG	AGAAGCCTTCGCTTCGA	20	18	17	7313
MT	TCTCTAACAGCAGTAATATT	AATAATTTTCATGATTTG	AGAAGCCTTCGCTTCGA	20	18	17	7316
MT	TAACAGCAGTAATATTAAT	AATTTTCATGATTTGAG	AAGCCTTCGCTTCGA	19	17	15	7321
MT	TAACAGCAGTAATATTAAT	AATTTTCATGATTTGAGA	AGCCTTCGCTTCGA	19	18	14	7323
MT	TATTAATAATTTTCATGATT	TGAGAAGCCTTCGCTTCG	AAGCGAAAAGTCCTA	20	18	15	7331
MT	TATTAATAATTTTCATGATT	TGAGAAGCCTTCGCTTCG	AAGCGAAAAGTCCTA	20	18	15	7336
MT	TTAATAATTTTCATGATTT	GAGAAGCCTTCGCTTCGA	AGCGAAAAGTCCTA	19	18	14	7337
MT	TTTCATGATTTGAGAAGCCT	TCGCTTCGAAGCGA	AAAGTCCTAATAGTA	20	14	15	7342
MT	TGATTTGAGAAGCCTTCGCT	TCGAAGCGAAAAGTCCT	AATAGTAGAAGAACCCTCCA	20	17	20	7349
MT	TTCGCTTCGAAGCGAAAAGT	CCTAATAGTAGAAG	AACCCTCCATAAACCTGGA	20	14	19	7359
MT	TTCGCTTCGAAGCGAAAAGT	CCTAATAGTAGAAGA	ACCCTCCATAAACCTGGA	20	15	18	7362
MT	TCGAAGCGAAAAGTCCTAAT	AGTAGAAGAACCCTCC	ATAAACCTGGAGTGA	20	16	15	7369
MT	TAATAGTAGAAGAACCCT	CCATAAACCTGGAGTG	ACTATATGGATGCCCCCCA	18	16	19	7380
MT	TAGTAGAAGAACCCTCCAT	AAACCTGGAGTGACT	ATATGGATGCCCCCCA	19	15	16	7384
MT	TCCATAAACCTGGAGTGACT	ATATGGATGCCCCCC	ACCCTACCACACATTCGA	20	15	18	7393
MT	TATGGATGCCCCCCACCCT	ACCACACATTCGAAG	AACCCGTATACATA	19	15	14	7418
MT	TATGGATGCCCCCCACCCT	ACCACACATTCGAAG	AACCCGTATACATA	19	15	14	7419
MT	TATGGATGCCCCCCACCCT	ACCACACATTCGAAGA	ACCCGTATACATAA	19	16	14	7422
MT	TTCGAAGAACCCGT	ATACATAAAATCTAG	ACAAAAAAGGAAGGA	14	15	15	7441
MT	TTCGAAGAACCCGT	ATACATAAAATCTAGAC	AAAAAAGGAAGGAA	14	17	14	7444
MT	TATACATAAAATCT	AGACAAAAAAGGAAGG	AATCGAACCCCCCA	14	16	14	7454
MT	TATACATAAAATCT	AGACAAAAAAGGAAGGA	ATCGAACCCCCCAA	14	17	14	7458
MT	TGGTTTCAAGCCAACCCCAT	GGCCTCCATGACTTTTTC	AAAAAGGTATTAGA	20	18	14	7502
MT	TGGTTTCAAGCCAACCCCAT	GGCCTCCATGACTTTTTC	AAAAAGGTATTAGA	20	18	14	7506
MT	TGGTTTCAAGCCAACCCCAT	GGCCTCCATGACTTTTTC	AAAAAGGTATTAGA	20	18	14	7514
MT	TGGCCTCCATGACTT	TTTCAAAAAGGTATTAGA	AAAACCATTTCATA	15	18	14	7527
MT	TGACTTTTTCAAAAAGGT	ATTAGAAAAACCATTTC	ATAACTTTGTCAAA	18	17	14	7539
MT	TATTAGAAAAACCAT	TTCATAACTTTGTC	AAAGTTAAATTATA	15	14	14	7550
MT	TAACTTTGTCAAAGTTAAAT	TATAGGCTAAATCCT	ATATATCTTAATGGCA	20	15	16	7573
MT	TCAAAGTTAAATTATAGGCT	AAATCCTATATATCTT	AATGGCACATGCAGCGCA	20	16	18	7582
MT	TATATATCTTAATGGCACAT	GCAGCGCAAGTAGGTCT	ACAAGACGCTACTTCCCCTA	20	17	20	7610
MT	TGGCACATGCAGCGCAAGT	AGGTCTACAAGACGCT	ACTTCCCCTATCATA	19	16	15	7616
MT	TAGGTCTACAAGACGCT	ACTTCCCCTATCAT	AGAAGAGCTTATCA	17	14	14	7626
MT	TAGGTCTACAAGACGCT	ACTTCCCCTATCAT	AGAAGAGCTTATCA	17	14	14	7633
MT	TAGGTCTACAAGACGCT	ACTTCCCCTATCATAGA	AGAGCTTATCACCTTTCA	17	17	18	7637
MT	TACAAGACGCTACTTCCCCT	ATCATAGAAGAGCTT	ATCACCTTTCATGA	20	15	14	7640
MT	TACAAGACGCTACTTCCCCT	ATCATAGAAGAGCTTATC	ACCTTTCATGATCA	20	18	14	7648
MT	TCCCCTATCATAGAAGAGCT	TATCACCTTTCATG	ATCACGCCCTCATA	20	14	14	7655
MT	TCCCCTATCATAGAAGAGCT	TATCACCTTTCATGATC	ACGCCCTCATAATCA	20	17	15	7658
MT	TCCCCTATCATAGAAGAGCT	TATCACCTTTCATGATC	ACGCCCTCATAATCA	20	17	15	7661
MT	TAGAAGAGCTTATCACCT	TTCATGATCACGCCCTC	ATAATCATTTTCCTTA	18	17	16	7669
MT	TTTCATGATCACGCCCT	CATAATCATTTTCCTT	ATCTGCTTCCTAGTCCTGTA	17	16	20	7675
MT	TTTCATGATCACGCCCT	CATAATCATTTTCCTT	ATCTGCTTCCTAGTCCTGTA	17	16	20	7681
MT	TCATAATCATTTTCCTTAT	CTGCTTCCTAGTCCTGT	ATGCCCTTTTCCTA	19	17	14	7693
MT	TCATAATCATTTTCCTTAT	CTGCTTCCTAGTCCTGT	ATGCCCTTTTCCTA	19	17	14	7699
MT	TTCCTTATCTGCTTCCTAGT	CCTGTATGCCCTTTTCCT	AACACTCACAACAA	20	18	14	7714
MT	TCTGCTTCCTAGTCCTGTAT	GCCCTTTTCCTAACACTC	ACAACAAAACTAACTA	20	18	16	7723
MT	TAACACTCACAACAAAACT	AACTAATACTAACATCTC	AGACGCTCAGGAAA	19	18	14	7750
MT	TAACACTCACAACAAAACT	AACTAATACTAACATCTC	AGACGCTCAGGAAA	19	18	14	7752
MT	TAACTAATACTAACAT	CTCAGACGCTCAGG	AAATAGAAACCGTCTGA	16	14	17	7754
MT	TAACTAATACTAACAT	CTCAGACGCTCAGG	AAATAGAAACCGTCTGA	16	14	17	7760
MT	TAACTAATACTAACAT	CTCAGACGCTCAGGA	AATAGAAACCGTCTGA	16	15	16	7763
MT	TCTCAGACGCTCAGGAAAT	AGAAACCGTCTGAACT	ATCCTGCCCGCCATCA	19	16	16	7769
MT	TCTCAGACGCTCAGGAAAT	AGAAACCGTCTGAACT	ATCCTGCCCGCCATCA	19	16	16	7777
MT	TCTCAGACGCTCAGGAAAT	AGAAACCGTCTGAACT	ATCCTGCCCGCCATCA	19	16	16	7779
MT	TCAGGAAATAGAAACCGTCT	GAACTATCCTGCCCGCC	ATCATCCTAGTCCTCA	20	17	16	7786
MT	TAGAAACCGTCTGAACTAT	CCTGCCCGCCATCATCCT	AGTCCTCATCGCCCTCCCA	19	18	19	7798
MT	TAGAAACCGTCTGAACTAT	CCTGCCCGCCATCATCCT	AGTCCTCATCGCCCTCCCA	19	18	19	7801
MT	TCCTGCCCGCCATCATCCT	AGTCCTCATCGCCCTCCC	ATCCCTACGCATCCTTTA	19	18	18	7807
MT	TCCTGCCCGCCATCATCCT	AGTCCTCATCGCCCTCCC	ATCCCTACGCATCCTTTA	19	18	18	7810
MT	TCCTGCCCGCCATCATCCT	AGTCCTCATCGCCCTCCC	ATCCCTACGCATCCTTTA	19	18	18	7813
MT	TCCTGCCCGCCATCATCCT	AGTCCTCATCGCCCTCCC	ATCCCTACGCATCCTTTA	19	18	18	7819
MT	TCATCCTAGTCCTCAT	CGCCCTCCCATCCCT	ACGCATCCTTTACA	16	15	14	7824
MT	TCCTCATCGCCCTCCCAT	CCCTACGCATCCTTT	ACATAACAGACGAGGTCA	18	15	18	7834
MT	TCCCATCCCTACGCATCCTT	TACATAACAGACGAGGTC	AACGATCCCTCCCTTA	20	18	16	7847
MT	TCCCATCCCTACGCATCCTT	TACATAACAGACGAGGTC	AACGATCCCTCCCTTA	20	18	16	7850
MT	TCCCATCCCTACGCATCCTT	TACATAACAGACGAGGTC	AACGATCCCTCCCTTA	20	18	16	7855
MT	TTTACATAACAGACGAGGT	CAACGATCCCTCCCTT	ACCATCAAATCAATTGGCCA	19	16	20	7859
MT	TTTACATAACAGACGAGGT	CAACGATCCCTCCCTT	ACCATCAAATCAATTGGCCA	19	16	20	7862
MT	TTTACATAACAGACGAGGT	CAACGATCCCTCCCTT	ACCATCAAATCAATTGGCCA	19	16	20	7866
MT	TAACAGACGAGGTCAACGAT	CCCTCCCTTACCATC	AAATCAATTGGCCA	20	15	14	7876
MT	TCCCTCCCTTACCAT	CAAATCAATTGGCC	ACCAATGGTACTGA	15	14	14	7881
MT	TTACCATCAAATCAATT	GGCCACCAATGGTACTGA	ACCTACGAGTACACCGA	17	18	17	7902
MT	TCAATTGGCCACCAAT	GGTACTGAACCTACGAGT	ACACCGACTACGGCGGA	16	18	17	7910
MT	TGGTACTGAACCTACGAGT	ACACCGACTACGGCGG	ACTAATCTTCAACTCCTA	19	16	18	7919
MT	TACGAGTACACCGACT	ACGGCGGACTAATCTTCA	ACTCCTACATACTTCCCCCA	16	18	20	7929
MT	TACGAGTACACCGACT	ACGGCGGACTAATCTTCA	ACTCCTACATACTTCCCCCA	16	18	20	7936
MT	TACGAGTACACCGACT	ACGGCGGACTAATCTTCA	ACTCCTACATACTTCCCCCA	16	18	20	7939
MT	TACACCGACTACGGCGGACT	AATCTTCAACTCCT	ACATACTTCCCCCA	20	14	14	7944
MT	TAATCTTCAACTCCT	ACATACTTCCCCCATT	ATTCCTAGAACCAGGCGA	15	16	18	7955
MT	TAATCTTCAACTCCTACAT	ACTTCCCCCATTATTCCT	AGAACCAGGCGACCTGCGA	19	18	19	7966
MT	TCTTCAACTCCTACATACT	TCCCCCATTATTCCTAGA	ACCAGGCGACCTGCGA	19	18	16	7970
MT	TACTTCCCCCATTATTCCT	AGAACCAGGCGACCTGCG	ACTCCTTGACGTTGA	19	18	15	7979
MT	TTCCTAGAACCAGGCGACCT	GCGACTCCTTGACGTTG	ACAATCGAGTAGTA	20	17	14	7986
MT	TTCCTAGAACCAGGCGACCT	GCGACTCCTTGACGTTG	ACAATCGAGTAGTA	20	17	14	7990
MT	TTCCTAGAACCAGGCGACCT	GCGACTCCTTGACGTTG	ACAATCGAGTAGTA	20	17	14	7994
MT	TGCGACTCCTTGACGT	TGACAATCGAGTAGT	ACTCCCGATTGAAGCCCCCA	16	15	20	8000
MT	TGCGACTCCTTGACGT	TGACAATCGAGTAGT	ACTCCCGATTGAAGCCCCCA	16	15	20	8006
MT	TGCGACTCCTTGACGT	TGACAATCGAGTAGT	ACTCCCGATTGAAGCCCCCA	16	15	20	8007
MT	TCCTTGACGTTGACAAT	CGAGTAGTACTCCCG	ATTGAAGCCCCCATTCGTA	17	15	19	8017
MT	TTGACGTTGACAATCGAGT	AGTACTCCCGATTG	AAGCCCCCATTCGTA	19	14	15	8020
MT	TTGACGTTGACAATCGAGT	AGTACTCCCGATTGA	AGCCCCCATTCGTA	19	15	14	8024
MT	TCGAGTAGTACTCCCGAT	TGAAGCCCCCATTCGT	ATAATAATTACATCA	18	16	15	8036
MT	TCCCGATTGAAGCCCCCAT	TCGTATAATAATTACATC	ACAAGACGTCTTGCA	19	18	15	8052
MT	TTCGTATAATAATTACAT	CACAAGACGTCTTGC	ACTCATGAGCTGTCCCCA	18	15	18	8057
MT	TTCGTATAATAATTACAT	CACAAGACGTCTTGC	ACTCATGAGCTGTCCCCA	18	15	18	8062
MT	TCACAAGACGTCTTGCACT	CATGAGCTGTCCCC	ACATTAGGCTTAAA	19	14	14	8073
MT	TCACAAGACGTCTTGCACT	CATGAGCTGTCCCC	ACATTAGGCTTAAA	19	14	14	8080
MT	TCATGAGCTGTCCCCACATT	AGGCTTAAAAACAGATGC	AATTCCCGGACGTCTA	20	18	16	8102
MT	TTAGGCTTAAAAACAGAT	GCAATTCCCGGACGTCT	AAACCAAACCACTTTCA	18	17	17	8111
MT	TTAGGCTTAAAAACAGAT	GCAATTCCCGGACGTCT	AAACCAAACCACTTTCA	18	17	17	8115
MT	TTAGGCTTAAAAACAGAT	GCAATTCCCGGACGTCT	AAACCAAACCACTTTCA	18	17	17	8120
MT	TCTAAACCAAACCACT	TTCACCGCTACACG	ACCGGGGGTATACTA	16	14	15	8137
MT	TACACGACCGGGGGTAT	ACTACGGTCAATGCTCTG	AAATCTGTGGAGCA	17	18	14	8168
MT	TACACGACCGGGGGTAT	ACTACGGTCAATGCTCTG	AAATCTGTGGAGCA	17	18	14	8175
MT	TACACGACCGGGGGTATACT	ACGGTCAATGCTCTGA	AATCTGTGGAGCAA	20	16	14	8177
MT	TATACTACGGTCAAT	GCTCTGAAATCTGTGG	AGCAAACCACAGTTTCA	15	16	17	8182
MT	TATACTACGGTCAATGCT	CTGAAATCTGTGGAGC	AAACCACAGTTTCA	18	16	14	8187
MT	TCAATGCTCTGAAATCTGT	GGAGCAAACCACAGTTTC	ATGCCCATCGTCCTA	19	18	15	8203
MT	TCTGTGGAGCAAACCACAGT	TTCATGCCCATCGTCCT	AGAATTAATTCCCCTA	20	17	16	8212
MT	TCTGTGGAGCAAACCACAGT	TTCATGCCCATCGTCCT	AGAATTAATTCCCCTA	20	17	16	8215
MT	TGTGGAGCAAACCACAGTTT	CATGCCCATCGTCCTAGA	ATTAATTCCCCTAA	20	18	14	8219
MT	TTTCATGCCCATCGT	CCTAGAATTAATTCCCCT	AAAAATCTTTGAAA	15	18	14	8228
MT	TCGTCCTAGAATTAAT	TCCCCTAAAAATCTTTG	AAATAGGGCCCGTA	16	17	14	8239
MT	TCGTCCTAGAATTAAT	TCCCCTAAAAATCTTTGA	AATAGGGCCCGTATTTA	16	18	17	8243
MT	TAGGGCCCGTATTTACCCT	ATAGCACCCCCTCT	ACCCCCTCTAGAGCCCA	19	14	17	8278
MT	TTTACCCTATAGCACCCCCT	CTACCCCCTCTAGAGCCC	ACTGTAAAGCTAACTTA	20	18	17	8287
MT	TTTACCCTATAGCACCCCCT	CTACCCCCTCTAGAGCCC	ACTGTAAAGCTAACTTA	20	18	17	8290
MT	TAACTTAGCATTAACCT	TTTAAGTTAAAGATTA	AGAGAACCAACACCTCTTTA	17	16	20	8334
MT	TAACTTAGCATTAACCTTT	TAAGTTAAAGATTAAGAG	AACCAACACCTCTTTA	19	18	16	8340
MT	TAACTTAGCATTAACCTTTT	AAGTTAAAGATTAAGAGA	ACCAACACCTCTTTA	20	18	15	8342
MT	TTAAGAGAACCAACACCTCT	TTACAGTGAAATGCCCC	AACTAAATACTACCGTA	20	17	17	8363
MT	TATGGCCCACCATAAT	TACCCCCATACTCCTT	ACACTATTCCTCATCA	16	16	16	8416
MT	TAATTACCCCCATACT	CCTTACACTATTCCTC	ATCACCCAACTAAA	16	16	14	8428
MT	TAATTACCCCCATACT	CCTTACACTATTCCTC	ATCACCCAACTAAA	16	16	14	8431
MT	TAATTACCCCCATACTCCT	TACACTATTCCTCATC	ACCCAACTAAAAATA	19	16	15	8434
MT	TATTAAACACAAACT	ACCACCTACCTCCCTC	ACCAAAGCCCATAA	15	16	14	8474
MT	TATTAAACACAAACT	ACCACCTACCTCCCTC	ACCAAAGCCCATAA	15	16	14	8478
MT	TAAAAATAAAAAAT	TATAACAAACCCTGAG	AACCAAAATGAACGA	14	16	15	8517
MT	TAAAAATAAAAAAT	TATAACAAACCCTGAGA	ACCAAAATGAACGA	14	17	14	8519
MT	TTATAACAAACCCT	GAGAACCAAAATGA	ACGAAAATCTGTTCGCTTCA	14	14	20	8529
MT	TTATAACAAACCCT	GAGAACCAAAATGAACGA	AAATCTGTTCGCTTCA	14	18	16	8533
MT	TGAACGAAAATCTGTTCGCT	TCATTCATTGCCCCC	ACAATCCTAGGCCTA	20	15	15	8549
MT	TGAACGAAAATCTGTTCGCT	TCATTCATTGCCCCC	ACAATCCTAGGCCTA	20	15	15	8553
MT	TCTGTTCGCTTCATT	CATTGCCCCCACAATCCT	AGGCCTACCCGCCGCA	15	18	16	8568
MT	TACCCGCCGCAGTACTGAT	CATTCTATTTCCCCCTCT	ATTGATCCCCACCTCCA	19	18	17	8599
MT	TACCCGCCGCAGTACTGAT	CATTCTATTTCCCCCTCT	ATTGATCCCCACCTCCA	19	18	17	8605
MT	TACCCGCCGCAGTACTGAT	CATTCTATTTCCCCCTCT	ATTGATCCCCACCTCCA	19	18	17	8611
MT	TACTGATCATTCTATTT	CCCCCTCTATTGATCCCC	ACCTCCAAATATCTCA	17	18	16	8616
MT	TACTGATCATTCTATTT	CCCCCTCTATTGATCCCC	ACCTCCAAATATCTCA	17	18	16	8619
MT	TGATCATTCTATTTCCCCCT	CTATTGATCCCCACCTCC	AAATATCTCATCAA	20	18	14	8627
MT	TCTATTGATCCCCACCT	CCAAATATCTCATC	AACAACCGACTAATCA	17	14	16	8635
MT	TCTATTGATCCCCACCT	CCAAATATCTCATC	AACAACCGACTAATCA	17	14	16	8637
MT	TCTATTGATCCCCACCT	CCAAATATCTCATC	AACAACCGACTAATCA	17	14	16	8640
MT	TGATCCCCACCTCCAAATAT	CTCATCAACAACCGACT	AATCACCACCCAACA	20	17	15	8648
MT	TCCAAATATCTCAT	CAACAACCGACTAATC	ACCACCCAACAATGA	14	16	15	8655
MT	TCATCAACAACCGACTAAT	CACCACCCAACAATGACT	AATCAAACTAACCTCA	19	18	16	8669
MT	TAATCACCACCCAACAAT	GACTAATCAAACTA	ACCTCAAAACAAATGA	18	14	16	8676
MT	TCACCACCCAACAATGACT	AATCAAACTAACCTC	AAAACAAATGATAA	19	15	14	8687
MT	TGACTAATCAAACT	AACCTCAAAACAAATGAT	AACCATACACAACA	14	18	14	8697
MT	TCAAAACAAATGATAACCAT	ACACAACACTAAAGGACG	AACCTGATCTCTTA	20	18	14	8720
MT	TGATAACCATACACAACACT	AAAGGACGAACCTG	ATCTCTTATACTAGTA	20	14	16	8723
MT	TAAAGGACGAACCT	GATCTCTTATACTAGT	ATCCTTAATCATTTTTA	14	16	17	8729
MT	TAAAGGACGAACCT	GATCTCTTATACTAGT	ATCCTTAATCATTTTTA	14	16	17	8732
MT	TAAAGGACGAACCT	GATCTCTTATACTAGT	ATCCTTAATCATTTTTA	14	16	17	8734
MT	TAAAGGACGAACCTGATCT	CTTATACTAGTATCCTT	AATCATTTTTATTGCCA	19	17	17	8747
MT	TGATCTCTTATACTAGT	ATCCTTAATCATTTTT	ATTGCCACAACTAA	17	16	14	8754
MT	TTTATTGCCACAACTAACCT	CCTCGGACTCCTGCCTC	ACTCATTTACACCA	20	17	14	8781
MT	TTTATTGCCACAACTAACCT	CCTCGGACTCCTGCCTC	ACTCATTTACACCA	20	17	14	8783
MT	TTTATTGCCACAACTAACCT	CCTCGGACTCCTGCCTC	ACTCATTTACACCA	20	17	14	8787
MT	TTTATTGCCACAACTAACCT	CCTCGGACTCCTGCCTC	ACTCATTTACACCA	20	17	14	8794
MT	TTGCCACAACTAACCTCCT	CGGACTCCTGCCTCACTC	ATTTACACCAACCA	19	18	14	8798
MT	TTTACACCAACCACCCAACT	ATCTATAAACCTAGCC	ATGGCCATCCCCTTA	20	16	15	8822
MT	TATCTATAAACCTAGCCAT	GGCCATCCCCTTATG	AGCGGGCACAGTGA	19	15	14	8844
MT	TAGCCATGGCCATCCCCT	TATGAGCGGGCACAGTG	ATTATAGGCTTTCGCTCTA	18	17	19	8852
MT	TGGCCATCCCCTTAT	GAGCGGGCACAGTGATT	ATAGGCTTTCGCTCTA	15	17	16	8865
MT	TTATGAGCGGGCACAGTGAT	TATAGGCTTTCGCTCT	AAGATTAAAAATGCCCTA	20	16	18	8878
MT	TTATGAGCGGGCACAGTGAT	TATAGGCTTTCGCTCT	AAGATTAAAAATGCCCTA	20	16	18	8882
MT	TGATTATAGGCTTT	CGCTCTAAGATTAA	AAATGCCCTAGCCCA	14	14	15	8886
MT	TTCGCTCTAAGATTAAAAAT	GCCCTAGCCCACTTCTT	ACCACAAGGCACACCTA	20	17	17	8910
MT	TCTTACCACAAGGCACACCT	ACACCCCTTATCCCC	ATACTAGTTATTATCGA	20	15	17	8940
MT	TACACCCCTTATCCCCAT	ACTAGTTATTATCG	AAACCATCAGCCTA	18	14	14	8958
MT	TACACCCCTTATCCCCAT	ACTAGTTATTATCGA	AACCATCAGCCTACTCA	18	15	17	8959
MT	TTATCCCCATACTAGT	TATTATCGAAACCATC	AGCCTACTCATTCA	16	16	14	8967
MT	TAGTTATTATCGAAACCAT	CAGCCTACTCATTC	AACCAATAGCCCTGGCCGTA	19	14	20	8976
MT	TAGTTATTATCGAAACCAT	CAGCCTACTCATTC	AACCAATAGCCCTGGCCGTA	19	14	20	8980
MT	TACGCCTAACCGCTAACATT	ACTGCAGGCCACCTACTC	ATGCACCTAATTGGA	20	18	15	9036
MT	TTACTGCAGGCCACCTACT	CATGCACCTAATTGGA	AGCGCCACCCTAGCA	19	16	15	9050
MT	TAATTGGAAGCGCCACCCT	AGCAATATCAACCATT	AACCTTCCCTCTACA	19	16	15	9071
MT	TAGCAATATCAACCAT	TAACCTTCCCTCTAC	ACTTATCATCTTCA	16	15	14	9085
MT	TAGCAATATCAACCAT	TAACCTTCCCTCTAC	ACTTATCATCTTCA	16	15	14	9089
MT	TATCAACCATTAACCT	TCCCTCTACACTTATC	ATCTTCACAATTCTA	16	16	15	9099
MT	TCAACCATTAACCTTCCCT	CTACACTTATCATCTTC	ACAATTCTAATTCTA	19	17	15	9102
MT	TCAACCATTAACCTTCCCT	CTACACTTATCATCTTC	ACAATTCTAATTCTA	19	17	15	9105
MT	TTAACCTTCCCTCTACACT	TATCATCTTCACAATTCT	AATTCTACTGACTA	19	18	14	9112
MT	TTCCCTCTACACTTATCAT	CTTCACAATTCTAATTCT	ACTGACTATCCTAGA	19	18	15	9118
MT	TTATCATCTTCACAATTCT	AATTCTACTGACTATCCT	AGAAATCGCTGTCGCCTTA	19	18	19	9123
MT	TTATCATCTTCACAATTCT	AATTCTACTGACTATCCT	AGAAATCGCTGTCGCCTTA	19	18	19	9129
MT	TCATCTTCACAATTCTAAT	TCTACTGACTATCCTAGA	AATCGCTGTCGCCTTA	19	18	16	9133
MT	TAATTCTACTGACTATCCT	AGAAATCGCTGTCGCCTT	AATCCAAGCCTACGTTTTCA	19	18	20	9138
MT	TAATTCTACTGACTATCCT	AGAAATCGCTGTCGCCTT	AATCCAAGCCTACGTTTTCA	19	18	20	9144
MT	TACTGACTATCCTAGAAAT	CGCTGTCGCCTTAATCC	AAGCCTACGTTTTCA	19	17	15	9153
MT	TCGCTGTCGCCTTAAT	CCAAGCCTACGTTTTC	ACACTTCTAGTAAGCCTCTA	16	16	20	9168
MT	TGTCGCCTTAATCCAAGCCT	ACGTTTTCACACTTCT	AGTAAGCCTCTACCTGCA	20	16	18	9175
MT	TACGTTTTCACACT	TCTAGTAAGCCTCT	ACCTGCACGACAACA	14	14	15	9186
MT	TTCACACTTCTAGTAAGCCT	CTACCTGCACGACA	ACACATAATGACCCA	20	14	15	9196
MT	TACCTGCACGACAACACAT	AATGACCCACCAATC	ACATGCCTATCATA	19	15	14	9209
MT	TACCTGCACGACAACACAT	AATGACCCACCAATC	ACATGCCTATCATA	19	15	14	9220
MT	TAATGACCCACCAAT	CACATGCCTATCAT	ATAGTAAAACCCAGCCCA	15	14	18	9231
MT	TGACCCCTAACAGGGGCCCT	CTCAGCCCTCCTAATG	ACCTCCGGCCTAGCCA	20	16	16	9274
MT	TGACCCCTAACAGGGGCCCT	CTCAGCCCTCCTAATG	ACCTCCGGCCTAGCCA	20	16	16	9281
MT	TCTCAGCCCTCCTAAT	GACCTCCGGCCTAGCC	ATGTGATTTCACTTCCA	16	16	17	9287
MT	TCTCAGCCCTCCTAAT	GACCTCCGGCCTAGCC	ATGTGATTTCACTTCCA	16	16	17	9292
MT	TCCTAATGACCTCCGGCCT	AGCCATGTGATTTC	ACTTCCACTCCATA	19	14	14	9307
MT	TCCTAATGACCTCCGGCCT	AGCCATGTGATTTC	ACTTCCACTCCATA	19	14	14	9312
MT	TGACCTCCGGCCTAGCCAT	GTGATTTCACTTCC	ACTCCATAACGCTCCTCA	19	14	18	9317
MT	TCCGGCCTAGCCATGT	GATTTCACTTCCACTCC	ATAACGCTCCTCATA	16	17	15	9322
MT	TGTGATTTCACTTCCACT	CCATAACGCTCCTC	ATACTAGGCCTACTA	18	14	15	9332
MT	TGTGATTTCACTTCCACT	CCATAACGCTCCTC	ATACTAGGCCTACTA	18	14	15	9335
MT	TAACCAACACACTAACCAT	ATACCAATGATGGCGCG	ATGTAACACGAGAA	19	17	14	9376
MT	TAACCATATACCAAT	GATGGCGCGATGTA	ACACGAGAAAGCACA	15	14	15	9384
MT	TAACCATATACCAATGAT	GGCGCGATGTAACACGAG	AAAGCACATACCAA	18	18	14	9394
MT	TATACCAATGATGGCGCGAT	GTAACACGAGAAAGC	ACATACCAAGGCCA	20	15	14	9396
MT	TGTCCAAAAAGGCCT	TCGATACGGGATAATCCT	ATTTATTACCTCAGA	15	18	15	9444
MT	TGTCCAAAAAGGCCT	TCGATACGGGATAATCCT	ATTTATTACCTCAGA	15	18	15	9445
MT	TGTCCAAAAAGGCCT	TCGATACGGGATAATCCT	ATTTATTACCTCAGA	15	18	15	9452
MT	TGTCCAAAAAGGCCT	TCGATACGGGATAATCCT	ATTTATTACCTCAGA	15	18	15	9458
MT	TTCGATACGGGATAAT	CCTATTTATTACCTC	AGAAGTTTTTTTCTTCGCA	16	15	19	9472
MT	TTCGATACGGGATAAT	CCTATTTATTACCTCAGA	AGTTTTTTTCTTCGCA	16	18	16	9474
MT	TATTTATTACCTCAGAAGT	TTTTTTCTTCGCAGG	ATTTTTCTGAGCCTTTTA	19	15	18	9485
MT	TATTTATTACCTCAGAAGT	TTTTTTCTTCGCAGG	ATTTTTCTGAGCCTTTTA	19	15	18	9488
MT	TTACCTCAGAAGTTTTTTT	CTTCGCAGGATTTTTCTG	AGCCTTTTACCACTCCA	19	18	17	9493
MT	TTACCTCAGAAGTTTTTTT	CTTCGCAGGATTTTTCTG	AGCCTTTTACCACTCCA	19	18	17	9500
MT	TTTTTTTCTTCGCAGGAT	TTTTCTGAGCCTTTT	ACCACTCCAGCCTA	18	15	14	9502
MT	TTTCTTCGCAGGATTTTTCT	GAGCCTTTTACCACTCC	AGCCTAGCCCCTACCCCCCA	20	17	20	9517
MT	TAGCCCCTACCCCCCAATT	AGGAGGGCACTGGCCCCC	AACAGGCATCACCCCGCTA	19	18	19	9544
MT	TGGCCCCCAACAGGCAT	CACCCCGCTAAATCCCCT	AGAAGTCCCACTCCTA	17	18	16	9582
MT	TCACCCCGCTAAAT	CCCCTAGAAGTCCC	ACTCCTAAACACATCCGTA	14	14	19	9588
MT	TCACCCCGCTAAAT	CCCCTAGAAGTCCC	ACTCCTAAACACATCCGTA	14	14	19	9593
MT	TCACCCCGCTAAATCCCCT	AGAAGTCCCACTCCT	AAACACATCCGTATTA	19	15	16	9599
MT	TCCCCTAGAAGTCCCACT	CCTAAACACATCCGT	ATTACTCGCATCAGGA	18	15	16	9610
MT	TCCCACTCCTAAACACAT	CCGTATTACTCGCATC	AGGAGTATCAATCA	18	16	14	9620
MT	TCCCACTCCTAAACACAT	CCGTATTACTCGCATC	AGGAGTATCAATCA	18	16	14	9625
MT	TCCTAAACACATCCGT	ATTACTCGCATCAGGAGT	ATCAATCACCTGAGCTCA	16	18	18	9628
MT	TCCTAAACACATCCGTATT	ACTCGCATCAGGAGTATC	AATCACCTGAGCTCA	19	18	15	9634
MT	TCCGTATTACTCGCAT	CAGGAGTATCAATC	ACCTGAGCTCACCA	16	14	14	9638
MT	TATTACTCGCATCAGGAGT	ATCAATCACCTGAGCTC	ACCATAGTCTAATA	19	17	14	9643
MT	TATTACTCGCATCAGGAGT	ATCAATCACCTGAGCTC	ACCATAGTCTAATA	19	17	14	9648
MT	TCAGGAGTATCAATCACCT	GAGCTCACCATAGTCT	AATAGAAAACAACCGA	19	16	16	9657
MT	TATCAATCACCTGAGCT	CACCATAGTCTAATAGA	AAACAACCGAAACCA	17	17	15	9663
MT	TCACCTGAGCTCACCATAGT	CTAATAGAAAACAACCGA	AACCAAATAATTCA	20	18	14	9673
MT	TGCTTATTACAATT	TTACTGGGTCTCTATTTT	ACCCTCCTACAAGCCTCA	14	18	18	9717
MT	TGCTTATTACAATT	TTACTGGGTCTCTATTTT	ACCCTCCTACAAGCCTCA	14	18	18	9719
MT	TTATTACAATTTTACTGGGT	CTCTATTTTACCCTCCT	ACAAGCCTCAGAGTA	20	17	15	9731
MT	TGGGTCTCTATTTTACCCT	CCTACAAGCCTCAGAGT	ACTTCGAGTCTCCCTTCA	19	17	18	9742
MT	TGGGTCTCTATTTTACCCT	CCTACAAGCCTCAGAGT	ACTTCGAGTCTCCCTTCA	19	17	18	9744
MT	TCCTACAAGCCTCAGAGT	ACTTCGAGTCTCCCTTC	ACCATTTCCGACGGCA	18	17	16	9752
MT	TCCTACAAGCCTCAGAGT	ACTTCGAGTCTCCCTTC	ACCATTTCCGACGGCA	18	17	16	9753
MT	TCCTACAAGCCTCAGAGT	ACTTCGAGTCTCCCTTC	ACCATTTCCGACGGCA	18	17	16	9757
MT	TCCTACAAGCCTCAGAGT	ACTTCGAGTCTCCCTTC	ACCATTTCCGACGGCA	18	17	16	9759
MT	TCCTACAAGCCTCAGAGT	ACTTCGAGTCTCCCTTC	ACCATTTCCGACGGCA	18	17	16	9764
MT	TCAGAGTACTTCGAGT	CTCCCTTCACCATTTCCG	ACGGCATCTACGGCTCA	16	18	17	9772
MT	TACTTCGAGTCTCCCT	TCACCATTTCCGACGGC	ATCTACGGCTCAACA	16	17	15	9774
MT	TTCGAGTCTCCCTTCACCAT	TTCCGACGGCATCT	ACGGCTCAACATTTTTTGTA	20	14	20	9782
MT	TCTACGGCTCAACATTTT	TTGTAGCCACAGGCTTCC	ACGGACTTCACGTCA	18	18	15	9815
MT	TCCACGGACTTCACGTCATT	ATTGGCTCAACTTTCCTC	ACTATCTGCTTCATCCGCCA	20	18	20	9841
MT	TCCACGGACTTCACGTCATT	ATTGGCTCAACTTTCCTC	ACTATCTGCTTCATCCGCCA	20	18	20	9848
MT	TCCACGGACTTCACGTCATT	ATTGGCTCAACTTTCCTC	ACTATCTGCTTCATCCGCCA	20	18	20	9851
MT	TCATTATTGGCTCAACT	TTCCTCACTATCTGCTTC	ATCCGCCAACTAATA	17	18	15	9857
MT	TCATTATTGGCTCAACT	TTCCTCACTATCTGCTTC	ATCCGCCAACTAATA	17	18	15	9863
MT	TTGGCTCAACTTTCCTCACT	ATCTGCTTCATCCGCC	AACTAATATTTCACTTTA	20	16	18	9866
MT	TTCCTCACTATCTGCTTCAT	CCGCCAACTAATATTTC	ACTTTACATCCAAA	20	17	14	9882
MT	TGCTTCATCCGCCAACTAAT	ATTTCACTTTACATCC	AAACATCACTTTGGCTTCGA	20	16	20	9892
MT	TTCACTTTACATCCAAACAT	CACTTTGGCTTCGA	AGCCGCCGCCTGATA	20	14	15	9911
MT	TTCACTTTACATCCAAACAT	CACTTTGGCTTCGA	AGCCGCCGCCTGATA	20	14	15	9912
MT	TCCAAACATCACTTTGGCT	TCGAAGCCGCCGCCTGAT	ACTGGCATTTTGTA	19	18	14	9925
MT	TGATACTGGCATTT	TGTAGATGTGGTTTG	ACTATTTCTGTATGTCTCCA	14	15	20	9942
MT	TGATACTGGCATTT	TGTAGATGTGGTTTGACT	ATTTCTGTATGTCTCCA	14	18	17	9952
MT	TACTGGCATTTTGTAGATGT	GGTTTGACTATTTCTGT	ATGTCTCCATCTATTGA	20	17	17	9960
MT	TTTGTAGATGTGGTTTGACT	ATTTCTGTATGTCTCC	ATCTATTGATGAGGGTCTTA	20	16	20	9968
MT	TTTGTAGATGTGGTTTGACT	ATTTCTGTATGTCTCC	ATCTATTGATGAGGGTCTTA	20	16	20	9970
MT	TGTAGATGTGGTTTGACTAT	TTCTGTATGTCTCCATCT	ATTGATGAGGGTCTTA	20	18	16	9974
MT	TGGTTTGACTATTTCTGTAT	GTCTCCATCTATTGATG	AGGGTCTTACTCTTTTA	20	17	17	9979
MT	TATTTCTGTATGTCTCCAT	CTATTGATGAGGGTCTT	ACTCTTTTAGTATA	19	17	14	9982
MT	TATTTCTGTATGTCTCCAT	CTATTGATGAGGGTCTT	ACTCTTTTAGTATA	19	17	14	9988
MT	TATGTCTCCATCTATTGAT	GAGGGTCTTACTCTTTT	AGTATAAATAGTACCGTTA	19	17	19	9994
MT	TTACTCTTTTAGTATAAAT	AGTACCGTTAACTTCC	AATTAACTAGTTTTGA	19	16	16	10022
MT	TAGTACCGTTAACTTCCAAT	TAACTAGTTTTGAC	AACATTCAAAAAAGA	20	14	15	10038
MT	TTAACTTCCAATTAACT	AGTTTTGACAACATTC	AAAAAAGAGTAATA	17	16	14	10047
MT	TTAACTAGTTTTGACAACAT	TCAAAAAAGAGTAAT	AAACTTCGCCTTAA	20	15	14	10054
MT	TTCAAAAAAGAGTAAT	AAACTTCGCCTTAATTTT	AATAATCAACACCCTCCTA	16	18	19	10067
MT	TAATAAACTTCGCCT	TAATTTTAATAATC	AACACCCTCCTAGCCTTA	15	14	18	10085
MT	TAAACTTCGCCTTAATTTT	AATAATCAACACCCTCCT	AGCCTTACTACTAA	19	18	14	10094
MT	TCCTAGCCTTACTACTAAT	AATTATTACATTTTGACT	ACCACAACTCAACGGCTA	19	18	18	10126
MT	TACTAATAATTATTACAT	TTTGACTACCACAACTC	AACGGCTACATAGA	18	17	14	10139
MT	TTTTGACTACCACAACT	CAACGGCTACATAGA	AAAATCCACCCCTTA	17	15	15	10152
MT	TATATCCCCCGCCCGCGT	CCCTTTCTCCATAA	AATTCTTCTTAGTA	18	14	14	10211
MT	TATATCCCCCGCCCGCGT	CCCTTTCTCCATAA	AATTCTTCTTAGTA	18	14	14	10213
MT	TCCCCCGCCCGCGTCCCTTT	CTCCATAAAATTCTTCTT	AGTAGCTATTACCTTCTTA	20	18	19	10223
MT	TCCCCCGCCCGCGTCCCTTT	CTCCATAAAATTCTTCTT	AGTAGCTATTACCTTCTTA	20	18	19	10226
MT	TTCTCCATAAAATTCTTCTT	AGTAGCTATTACCTTCTT	ATTATTTGATCTAGA	20	18	15	10244
MT	TTCTTAGTAGCTATTACCT	TCTTATTATTTGATCT	AGAAATTGCCCTCCTTTTA	19	16	19	10254
MT	TTCTTAGTAGCTATTACCT	TCTTATTATTTGATCT	AGAAATTGCCCTCCTTTTA	19	16	19	10257
MT	TTCTTAGTAGCTATTACCTT	CTTATTATTTGATCTAGA	AATTGCCCTCCTTTTA	20	18	16	10260
MT	TTCTTATTATTTGATCT	AGAAATTGCCCTCCTTTT	ACCCCTACCATGAGCCCTA	17	18	19	10271
MT	TAGAAATTGCCCTCCTTTT	ACCCCTACCATGAGCCCT	ACAAACAACTAACCTGCCA	19	18	19	10288
MT	TACAAACAACTAACCT	GCCACTAATAGTTATGTC	ATCCCTCTTATTAA	16	18	14	10327
MT	TAACCTGCCACTAAT	AGTTATGTCATCCCTCTT	ATTAATCATCATCCTA	15	18	16	10330
MT	TAACCTGCCACTAAT	AGTTATGTCATCCCTCTT	ATTAATCATCATCCTA	15	18	16	10334
MT	TGCCACTAATAGTTATGT	CATCCCTCTTATTAATC	ATCATCCTAGCCCTA	18	17	15	10343
MT	TAATAGTTATGTCATCCCT	CTTATTAATCATCATCCT	AGCCCTAAGTCTGGCCTA	19	18	18	10346
MT	TAATAGTTATGTCATCCCT	CTTATTAATCATCATCCT	AGCCCTAAGTCTGGCCTA	19	18	18	10349
MT	TCTTATTAATCATCATCCT	AGCCCTAAGTCTGGCCT	ATGAGTGACTACAA	19	17	14	10362
MT	TTAATCATCATCCTAGCCCT	AAGTCTGGCCTATGAGTG	ACTACAAAAAGGATTA	20	18	16	10371
MT	TCATCATCCTAGCCCTAAGT	CTGGCCTATGAGTGACT	ACAAAAAGGATTAGA	20	17	15	10375
MT	TAAGTCTGGCCTATGAGT	GACTACAAAAAGGATT	AGACTGAACCGAATTGGTA	18	16	19	10387
MT	TCTGGCCTATGAGTGACT	ACAAAAAGGATTAGACTG	AACCGAATTGGTATA	18	18	15	10392
MT	TGACTACAAAAAGGATT	AGACTGAACCGAATTGGT	ATATAGTTTAAACA	17	18	14	10396
MT	TGACTACAAAAAGGATT	AGACTGAACCGAATTGGT	ATATAGTTTAAACA	17	18	14	10401
MT	TGAACCGAATTGGTAT	ATAGTTTAAACAAAACGA	ATGATTTCGACTCA	16	18	14	10427
MT	TAGTTTAAACAAAACGAAT	GATTTCGACTCATT	AAATTATGATAATCA	19	14	15	10431
MT	TAGTTTAAACAAAACGAAT	GATTTCGACTCATT	AAATTATGATAATCA	19	14	15	10436
MT	TAGTTTAAACAAAACGAAT	GATTTCGACTCATT	AAATTATGATAATCA	19	14	15	10437
MT	TAGTTTAAACAAAACGAAT	GATTTCGACTCATT	AAATTATGATAATCA	19	14	15	10441
MT	TGATTTCGACTCAT	TAAATTATGATAATCAT	ATTTACCAAATGCCCCTCA	14	17	19	10452
MT	TGATTTCGACTCAT	TAAATTATGATAATCAT	ATTTACCAAATGCCCCTCA	14	17	19	10458
MT	TTAAATTATGATAATCAT	ATTTACCAAATGCCCCTC	ATTTACATAAATATTA	18	18	16	10478
MT	TCATTTACATAAATATTAT	ACTAGCATTTACCATCTC	ACTTCTAGGAATACTA	19	18	16	10511
MT	TCATTTACATAAATATTAT	ACTAGCATTTACCATCTC	ACTTCTAGGAATACTA	19	18	16	10513
MT	TAAATATTATACTAGCAT	TTACCATCTCACTTCT	AGGAATACTAGTATA	18	16	15	10518
MT	TAAATATTATACTAGCATTT	ACCATCTCACTTCTAGGA	ATACTAGTATATCGCTCA	20	18	18	10522
MT	TCTCACTTCTAGGAAT	ACTAGTATATCGCTC	ACACCTCATATCCTCCCTA	16	15	19	10536
MT	TCTCACTTCTAGGAAT	ACTAGTATATCGCTC	ACACCTCATATCCTCCCTA	16	15	19	10540
MT	TCACTTCTAGGAATACTAGT	ATATCGCTCACACCTC	ATATCCTCCCTACTA	20	16	15	10547
MT	TAGTATATCGCTCACACCT	CATATCCTCCCTACT	ATGCCTAGAAGGAA	19	15	14	10552
MT	TAGTATATCGCTCACACCT	CATATCCTCCCTACT	ATGCCTAGAAGGAA	19	15	14	10555
MT	TCACACCTCATATCCTCCCT	ACTATGCCTAGAAGG	AATAATACTATCGCTGTTCA	20	15	20	10569
MT	TCACACCTCATATCCTCCCT	ACTATGCCTAGAAGGA	ATAATACTATCGCTGTTCA	20	16	19	10573
MT	TACTATGCCTAGAAGGAAT	AATACTATCGCTGTTC	ATTATAGCTACTCTCA	19	16	16	10585
MT	TACTATGCCTAGAAGGAAT	AATACTATCGCTGTTC	ATTATAGCTACTCTCA	19	16	16	10592
MT	TAATACTATCGCTGT	TCATTATAGCTACTCTC	ATAACCCTCAACACCCA	15	17	17	10605
MT	TAATACTATCGCTGT	TCATTATAGCTACTCTC	ATAACCCTCAACACCCA	15	17	17	10607
MT	TATCGCTGTTCATTATAGCT	ACTCTCATAACCCTC	AACACCCACTCCCTCTTA	20	15	18	10616
MT	TAGCTACTCTCATAACCCT	CAACACCCACTCCCTCTT	AGCCAATATTGTGCCTA	19	18	17	10627
MT	TAGCTACTCTCATAACCCT	CAACACCCACTCCCTCTT	AGCCAATATTGTGCCTA	19	18	17	10631
MT	TTGTGCCTATTGCCATACT	AGTCTTTGCCGCCTGCG	AAGCAGCGGTGGGCCTA	19	17	17	10664
MT	TTGTGCCTATTGCCATACT	AGTCTTTGCCGCCTGCGA	AGCAGCGGTGGGCCTA	19	18	16	10677
MT	TGCGAAGCAGCGGTGGGCCT	AGCCCTACTAGTCTC	AATCTCCAACACATA	20	15	15	10706
MT	TGCGAAGCAGCGGTGGGCCT	AGCCCTACTAGTCTC	AATCTCCAACACATA	20	15	15	10708
MT	TGGGCCTAGCCCTACT	AGTCTCAATCTCCA	ACACATATGGCCTA	16	14	14	10712
MT	TGGGCCTAGCCCTACT	AGTCTCAATCTCCA	ACACATATGGCCTA	16	14	14	10714
MT	TCTCAATCTCCAACACAT	ATGGCCTAGACTACGT	ACATAACCTAAACCTA	18	16	16	10731
MT	TGGCCTAGACTACGTACAT	AACCTAAACCTACTCC	AATGCTAAAACTAA	19	16	14	10757
MT	TAACCTAAACCTACTCCAAT	GCTAAAACTAATCGTCCC	AACAATTATATTACTA	20	18	16	10774
MT	TAACCTAAACCTACTCCAAT	GCTAAAACTAATCGTCCC	AACAATTATATTACTA	20	18	16	10777
MT	TAATCGTCCCAACAAT	TATATTACTACCACTGAC	ATGACTTTCCAAAA	16	18	14	10801
MT	TTATATTACTACCACT	GACATGACTTTCCA	AAAAACACATAATTTGA	16	14	17	10806
MT	TTATATTACTACCACT	GACATGACTTTCCA	AAAAACACATAATTTGA	16	14	17	10812
MT	TGACTTTCCAAAAAACACAT	AATTTGAATCAACAC	AACCACCCACAGCCTA	20	15	16	10830
MT	TGACTTTCCAAAAAACACAT	AATTTGAATCAACAC	AACCACCCACAGCCTA	20	15	16	10834
MT	TAATTATTAGCATCAT	CCCTCTACTATTTTTT	AACCAAATCAACAA	16	16	14	10874
MT	TTAGCATCATCCCTCTACT	ATTTTTTAACCAAATC	AACAACAACCTATTTA	19	16	16	10894
MT	TCAACAACAACCTAT	TTAGCTGTTCCCCA	ACCTTTTCCTCCGA	15	14	14	10917
MT	TTTAGCTGTTCCCCAACCT	TTTCCTCCGACCCCCT	AACAACCCCCCTCCTA	19	16	16	10929
MT	TTTAGCTGTTCCCCAACCT	TTTCCTCCGACCCCCT	AACAACCCCCCTCCTA	19	16	16	10932
MT	TTTAGCTGTTCCCCAACCT	TTTCCTCCGACCCCCT	AACAACCCCCCTCCTA	19	16	16	10934
MT	TTTTCCTCCGACCCCCT	AACAACCCCCCTCCT	AATACTAACTACCTGA	17	15	16	10954
MT	TAACAACCCCCCTCCTAAT	ACTAACTACCTGACTCCT	ACCCCTCACAATCA	19	18	14	10971
MT	TAACAACCCCCCTCCTAAT	ACTAACTACCTGACTCCT	ACCCCTCACAATCA	19	18	14	10975
MT	TCCTAATACTAACT	ACCTGACTCCTACCCCTC	ACAATCATGGCAAGCCA	14	18	17	10984
MT	TAATACTAACTACCTGACT	CCTACCCCTCACAATC	ATGGCAAGCCAACGCCA	19	16	17	10990
MT	TGGCAAGCCAACGCCACT	TATCCAGTGAACCACT	ATCACGAAAAAAACTCTA	18	16	18	11013
MT	TGGCAAGCCAACGCCACT	TATCCAGTGAACCACT	ATCACGAAAAAAACTCTA	18	16	18	11018
MT	TGGCAAGCCAACGCCACTT	ATCCAGTGAACCACTATC	ACGAAAAAAACTCTA	19	18	15	11028
MT	TTATCCAGTGAACCACT	ATCACGAAAAAAACTCT	ACCTCTCTATACTA	17	17	14	11031
MT	TTATCCAGTGAACCACT	ATCACGAAAAAAACTCT	ACCTCTCTATACTA	17	17	14	11041
MT	TATCACGAAAAAAACT	CTACCTCTCTATACT	AATCTCCCTACAAA	16	15	14	11047
MT	TATCACGAAAAAAACT	CTACCTCTCTATACT	AATCTCCCTACAAA	16	15	14	11049
MT	TCACGAAAAAAACTCTACCT	CTCTATACTAATCTCCCT	ACAAATCTCCTTAA	20	18	14	11059
MT	TCACGAAAAAAACTCTACCT	CTCTATACTAATCTCCCT	ACAAATCTCCTTAA	20	18	14	11061
MT	TCTACCTCTCTATACTAAT	CTCCCTACAAATCTCCTT	AATTATAACATTCA	19	18	14	11071
MT	TCTACCTCTCTATACTAAT	CTCCCTACAAATCTCCTT	AATTATAACATTCA	19	18	14	11073
MT	TAATCTCCCTACAAATCT	CCTTAATTATAACATTC	ACAGCCACAGAACTA	18	17	15	11089
MT	TACAAATCTCCTTAATTAT	AACATTCACAGCCACAGA	ACTAATCATATTTTA	19	18	15	11099
MT	TAATCATATTTTAT	ATCTTCTTCGAAACCAC	ACTTATCCCCACCTTGGCTA	14	17	20	11119
MT	TAATCATATTTTAT	ATCTTCTTCGAAACCAC	ACTTATCCCCACCTTGGCTA	14	17	20	11122
MT	TAATCATATTTTAT	ATCTTCTTCGAAACCAC	ACTTATCCCCACCTTGGCTA	14	17	20	11125
MT	TAATCATATTTTAT	ATCTTCTTCGAAACCAC	ACTTATCCCCACCTTGGCTA	14	17	20	11126
MT	TCTTCTTCGAAACCACACT	TATCCCCACCTTGGCT	ATCATCACCCGATGA	19	16	15	11140
MT	TCTTCTTCGAAACCACACTT	ATCCCCACCTTGGCTATC	ATCACCCGATGAGGCA	20	18	16	11155
MT	TTATCCCCACCTTGGCT	ATCATCACCCGATG	AGGCAACCAGCCAGA	17	14	15	11158
MT	TTATCCCCACCTTGGCT	ATCATCACCCGATG	AGGCAACCAGCCAGA	17	14	15	11163
MT	TTATCCCCACCTTGGCT	ATCATCACCCGATGAGGC	AACCAGCCAGAACGCCTGA	17	18	19	11166
MT	TTGGCTATCATCACCCGAT	GAGGCAACCAGCCAGA	ACGCCTGAACGCAGGCA	19	16	17	11180
MT	TGAACGCAGGCACATACT	TCCTATTCTACACCCT	AGTAGGCTCCCTTCCCCTA	18	16	19	11206
MT	TGAACGCAGGCACATACT	TCCTATTCTACACCCT	AGTAGGCTCCCTTCCCCTA	18	16	19	11212
MT	TACTTCCTATTCTACACCCT	AGTAGGCTCCCTTCCCCT	ACTCATCGCACTAA	20	18	14	11229
MT	TACTTCCTATTCTACACCCT	AGTAGGCTCCCTTCCCCT	ACTCATCGCACTAA	20	18	14	11234
MT	TTCTACACCCTAGTAGGCT	CCCTTCCCCTACTC	ATCGCACTAATTTA	19	14	14	11242
MT	TACACCCTAGTAGGCTCCCT	TCCCCTACTCATCGC	ACTAATTTACACTCA	20	15	15	11245
MT	TCCCTTCCCCTACTCAT	CGCACTAATTTACACTC	ACAACACCCTAGGCTCA	17	17	17	11261
MT	TCATCGCACTAATTTACACT	CACAACACCCTAGGCTC	ACTAAACATTCTACTA	20	17	16	11277
MT	TTTACACTCACAACACCCT	AGGCTCACTAAACATTCT	ACTACTCACTCTCA	19	18	14	11288
MT	TAGGCTCACTAAACAT	TCTACTACTCACTCTC	ACTGCCCAAGAACTA	16	16	15	11296
MT	TAGGCTCACTAAACAT	TCTACTACTCACTCTC	ACTGCCCAAGAACTA	16	16	15	11300
MT	TAGGCTCACTAAACAT	TCTACTACTCACTCTC	ACTGCCCAAGAACTA	16	16	15	11302
MT	TCACTAAACATTCTACTACT	CACTCTCACTGCCCAAGA	ACTATCAAACTCCTGA	20	18	16	11312
MT	TTCTACTACTCACTCT	CACTGCCCAAGAACTATC	AAACTCCTGAGCCA	16	18	14	11319
MT	TCTCACTGCCCAAGAACT	ATCAAACTCCTGAGCC	AACAACTTAATATGA	18	16	15	11325
MT	TCTCACTGCCCAAGAACT	ATCAAACTCCTGAGCC	AACAACTTAATATGA	18	16	15	11328
MT	TCCTGAGCCAACAACT	TAATATGACTAGCTT	ACACAATAGCTTTTA	16	15	15	11346
MT	TATGACTAGCTTACACAAT	AGCTTTTATAGTAAAGAT	ACCTCTTTACGGACTCCA	19	18	18	11377
MT	TTACACAATAGCTTTTAT	AGTAAAGATACCTCTTT	ACGGACTCCACTTA	18	17	14	11384
MT	TAGCTTTTATAGTAAAGAT	ACCTCTTTACGGACTCC	ACTTATGACTCCCTA	19	17	15	11391
MT	TAGCTTTTATAGTAAAGAT	ACCTCTTTACGGACTCC	ACTTATGACTCCCTA	19	17	15	11395
MT	TACCTCTTTACGGACT	CCACTTATGACTCCCT	AAAGCCCATGTCGA	16	16	14	11403
MT	TACCTCTTTACGGACT	CCACTTATGACTCCCT	AAAGCCCATGTCGA	16	16	14	11407
MT	TACGGACTCCACTTATGACT	CCCTAAAGCCCATGTCG	AAGCCCCCATCGCTGGGTCA	20	17	20	11422
MT	TACGGACTCCACTTATGACT	CCCTAAAGCCCATGTCGA	AGCCCCCATCGCTGGGTCA	20	18	19	11423
MT	TGTCGAAGCCCCCAT	CGCTGGGTCAATAGT	ACTTGCCGCAGTACTCTTA	15	15	19	11442
MT	TCGCTGGGTCAATAGT	ACTTGCCGCAGTACTCTT	AAAACTAGGCGGCTA	16	18	15	11464
MT	TCTTAAAACTAGGCGGCT	ATGGTATAATACGCCTC	ACACTCATTCTCAA	18	17	14	11497
MT	TAAAACTAGGCGGCTATGGT	ATAATACGCCTCACACTC	ATTCTCAACCCCCTGA	20	18	16	11503
MT	TATGGTATAATACGCCT	CACACTCATTCTCA	ACCCCCTGACAAAA	17	14	14	11507
MT	TATGGTATAATACGCCT	CACACTCATTCTCA	ACCCCCTGACAAAA	17	14	14	11509
MT	TATAATACGCCTCACACT	CATTCTCAACCCCCTGAC	AAAACACATAGCCTA	18	18	15	11518
MT	TGACAAAACACATAGCCT	ACCCCTTCCTTGTACT	ATCCCTATGAGGCA	18	16	14	11542
MT	TAGCCTACCCCTTCCT	TGTACTATCCCTATG	AGGCATAATTATAA	16	15	14	11553
MT	TAGCCTACCCCTTCCTT	GTACTATCCCTATGAGGC	ATAATTATAACAAGCTCCA	17	18	19	11559
MT	TACTATCCCTATGAGGCAT	AATTATAACAAGCTCC	ATCTGCCTACGACA	19	16	14	11580
MT	TCCCTATGAGGCATAATTAT	AACAAGCTCCATCTGCCT	ACGACAAACAGACCTA	20	18	16	11584
MT	TAATTATAACAAGCT	CCATCTGCCTACGAC	AAACAGACCTAAAA	15	15	14	11592
MT	TAACAAGCTCCATCTGCCT	ACGACAAACAGACCT	AAAATCGCTCATTGCA	19	15	16	11600
MT	TGCCTACGACAAACAGACCT	AAAATCGCTCATTGC	ATACTCTTCAATCA	20	15	14	11610
MT	TGCCTACGACAAACAGACCT	AAAATCGCTCATTGC	ATACTCTTCAATCA	20	15	14	11614
MT	TAAAATCGCTCATT	GCATACTCTTCAATC	AGCCACATAGCCCTCGTA	14	15	18	11625
MT	TAAAATCGCTCATT	GCATACTCTTCAATC	AGCCACATAGCCCTCGTA	14	15	18	11628
MT	TAAAATCGCTCATT	GCATACTCTTCAATC	AGCCACATAGCCCTCGTA	14	15	18	11632
MT	TCATTGCATACTCTTCAAT	CAGCCACATAGCCCTCGT	AGTAACAGCCATTCTCA	19	18	17	11647
MT	TCAGCCACATAGCCCTCGT	AGTAACAGCCATTCTC	ATCCAAACCCCCTGA	19	16	15	11663
MT	TCAGCCACATAGCCCTCGT	AGTAACAGCCATTCTC	ATCCAAACCCCCTGA	19	16	15	11665
MT	TCGTAGTAACAGCCAT	TCTCATCCAAACCCCCTG	AAGCTTCACCGGCGCA	16	18	16	11668
MT	TCGTAGTAACAGCCATT	CTCATCCAAACCCCCTGA	AGCTTCACCGGCGCA	17	18	15	11679
MT	TTCTCATCCAAACCCCCT	GAAGCTTCACCGGCGC	AGTCATTCTCATAA	18	16	14	11686
MT	TCCAAACCCCCTGAAGCT	TCACCGGCGCAGTC	ATTCTCATAATCGCCCA	18	14	17	11698
MT	TGAAGCTTCACCGGCGCAGT	CATTCTCATAATCGCCC	ACGGGCTTACATCCTCA	20	17	17	11702
MT	TGAAGCTTCACCGGCGCAGT	CATTCTCATAATCGCCC	ACGGGCTTACATCCTCA	20	17	17	11704
MT	TGAAGCTTCACCGGCGCAGT	CATTCTCATAATCGCCC	ACGGGCTTACATCCTCA	20	17	17	11710
MT	TCATAATCGCCCACGGGCT	TACATCCTCATTACT	ATTCTGCCTAGCAA	19	15	14	11727
MT	TCATAATCGCCCACGGGCT	TACATCCTCATTACT	ATTCTGCCTAGCAA	19	15	14	11730
MT	TTACATCCTCATTACT	ATTCTGCCTAGCAA	ACTCAAACTACGAA	16	14	14	11740
MT	TTACATCCTCATTACT	ATTCTGCCTAGCAAACTC	AAACTACGAACGCA	16	18	14	11754
MT	TCCTCATTACTATTCTGCCT	AGCAAACTCAAACTACGA	ACGCACTCACAGTCGCA	20	18	17	11762
MT	TATTCTGCCTAGCAAACT	CAAACTACGAACGCACTC	ACAGTCGCATCATA	18	18	14	11771
MT	TCAAACTACGAACGCACT	CACAGTCGCATCAT	AATCCTCTCTCAAGGA	18	14	16	11777
MT	TCAAACTACGAACGCACT	CACAGTCGCATCAT	AATCCTCTCTCAAGGA	18	14	16	11782
MT	TCACAGTCGCATCAT	AATCCTCTCTCAAGG	ACTTCAAACTCTACTCCCA	15	15	19	11788
MT	TCACAGTCGCATCAT	AATCCTCTCTCAAGG	ACTTCAAACTCTACTCCCA	15	15	19	11791
MT	TCACAGTCGCATCAT	AATCCTCTCTCAAGG	ACTTCAAACTCTACTCCCA	15	15	19	11793
MT	TCACAGTCGCATCAT	AATCCTCTCTCAAGG	ACTTCAAACTCTACTCCCA	15	15	19	11795
MT	TCACAGTCGCATCATAAT	CCTCTCTCAAGGACTTC	AAACTCTACTCCCA	18	17	14	11799
MT	TCACAGTCGCATCATAAT	CCTCTCTCAAGGACTTC	AAACTCTACTCCCA	18	17	14	11804
MT	TAATCCTCTCTCAAGGACT	TCAAACTCTACTCCC	ACTAATAGCTTTTTGA	19	15	16	11810
MT	TAATCCTCTCTCAAGGACT	TCAAACTCTACTCCC	ACTAATAGCTTTTTGA	19	15	16	11815
MT	TTCAAACTCTACTCCCACT	AATAGCTTTTTGATG	ACTTCTAGCAAGCCTCGCTA	19	15	20	11832
MT	TCTACTCCCACTAAT	AGCTTTTTGATGACTTCT	AGCAAGCCTCGCTA	15	18	14	11835
MT	TCTACTCCCACTAAT	AGCTTTTTGATGACTTCT	AGCAAGCCTCGCTA	15	18	14	11840
MT	TAATAGCTTTTTGATGACT	TCTAGCAAGCCTCGCT	AACCTCGCCTTACCCCCCA	19	16	19	11851
MT	TGATGACTTCTAGCAAGCCT	CGCTAACCTCGCCTT	ACCCCCCACTATTA	20	15	14	11860
MT	TCGCCTTACCCCCCACT	ATTAACCTACTGGGAG	AACTCTCTGTGCTA	17	16	14	11889
MT	TCGCCTTACCCCCCACT	ATTAACCTACTGGGAGA	ACTCTCTGTGCTAGTA	17	17	16	11891
MT	TTAACCTACTGGGAGAACT	CTCTGTGCTAGTAACC	ACGTTCTCCTGATCA	19	16	15	11898
MT	TGGGAGAACTCTCTGTGCT	AGTAACCACGTTCTCCTG	ATCAAATATCACTCTCCTA	19	18	19	11917
MT	TGGGAGAACTCTCTGTGCT	AGTAACCACGTTCTCCTG	ATCAAATATCACTCTCCTA	19	18	19	11919
MT	TCTGTGCTAGTAACCACGT	TCTCCTGATCAAAT	ATCACTCTCCTACTTA	19	14	16	11922
MT	TCTGTGCTAGTAACCACGT	TCTCCTGATCAAAT	ATCACTCTCCTACTTA	19	14	16	11925
MT	TCTGTGCTAGTAACCACGT	TCTCCTGATCAAATATC	ACTCTCCTACTTACA	19	17	15	11932
MT	TAACCACGTTCTCCTGAT	CAAATATCACTCTCCT	ACTTACAGGACTCA	18	16	14	11936
MT	TAACCACGTTCTCCTGAT	CAAATATCACTCTCCT	ACTTACAGGACTCA	18	16	14	11938
MT	TCTCCTGATCAAATATCACT	CTCCTACTTACAGGACTC	AACATACTAGTCACA	20	18	15	11949
MT	TCTCCTGATCAAATATCACT	CTCCTACTTACAGGACTC	AACATACTAGTCACA	20	18	15	11953
MT	TCTCCTACTTACAGGACT	CAACATACTAGTCAC	AGCCCTATACTCCCTCTA	18	15	18	11965
MT	TACTAGTCACAGCCCT	ATACTCCCTCTACAT	ATTTACCACAACACA	16	15	15	11979
MT	TACTAGTCACAGCCCT	ATACTCCCTCTACAT	ATTTACCACAACACA	16	15	15	11983
MT	TATTTACCACAACACAAT	GGGGCTCACTCACCC	ACCACATTAACAACA	18	15	15	12012
MT	TATTTACCACAACACAAT	GGGGCTCACTCACCC	ACCACATTAACAACA	18	15	15	12016
MT	TCACTCACCCACCACAT	TAACAACATAAAACCCTC	ATTCACACGAGAAA	17	18	14	12045
MT	TTAACAACATAAAACCCT	CATTCACACGAGAA	AACACCCTCATGTTCA	18	14	16	12049
MT	TTAACAACATAAAACCCT	CATTCACACGAGAA	AACACCCTCATGTTCA	18	14	16	12054
MT	TTAACAACATAAAACCCT	CATTCACACGAGAA	AACACCCTCATGTTCA	18	14	16	12056
MT	TTCACACGAGAAAACACCCT	CATGTTCATACACCT	ATCCCCCATTCTCCTCCTA	20	15	19	12073
MT	TCATGTTCATACACCT	ATCCCCCATTCTCCTCCT	ATCCCTCAACCCCGA	16	18	15	12084
MT	TCATGTTCATACACCT	ATCCCCCATTCTCCTCCT	ATCCCTCAACCCCGA	16	18	15	12092
MT	TCATGTTCATACACCT	ATCCCCCATTCTCCTCCT	ATCCCTCAACCCCGA	16	18	15	12094
MT	TCATGTTCATACACCT	ATCCCCCATTCTCCTCCT	ATCCCTCAACCCCGA	16	18	15	12097
MT	TTCATACACCTATCCCCCAT	TCTCCTCCTATCCCTC	AACCCCGACATCATTA	20	16	16	12102
MT	TTCATACACCTATCCCCCAT	TCTCCTCCTATCCCTC	AACCCCGACATCATTA	20	16	16	12106
MT	TTCTCCTCCTATCCCT	CAACCCCGACATCATT	ACCGGGTTTTCCTCTTGTA	16	16	19	12113
MT	TTCTCCTCCTATCCCT	CAACCCCGACATCATT	ACCGGGTTTTCCTCTTGTA	16	16	19	12118
MT	TCAACCCCGACATCATT	ACCGGGTTTTCCTCTTGT	AAATATAGTTTAACCA	17	18	16	12132
MT	TCAACCCCGACATCATT	ACCGGGTTTTCCTCTTGT	AAATATAGTTTAACCA	17	18	16	12135
MT	TTTTCCTCTTGTAAATAT	AGTTTAACCAAAACATC	AGATTGTGAATCTGA	18	17	15	12162
MT	TATAGTTTAACCAAAACAT	CAGATTGTGAATCTG	ACAACAGAGGCTTA	19	15	14	12164
MT	TATAGTTTAACCAAAACAT	CAGATTGTGAATCTG	ACAACAGAGGCTTA	19	15	14	12170
MT	TATAGTTTAACCAAAACAT	CAGATTGTGAATCTG	ACAACAGAGGCTTA	19	15	14	12174
MT	TATAGTTTAACCAAAACAT	CAGATTGTGAATCTGAC	AACAGAGGCTTACGA	19	17	15	12176
MT	TCAGATTGTGAATCT	GACAACAGAGGCTT	ACGACCCCTTATTTA	15	14	15	12183
MT	TGAATCTGACAACAGAGGCT	TACGACCCCTTATTT	ACCGAGAAAGCTCA	20	15	14	12192
MT	TTACGACCCCTTAT	TTACCGAGAAAGCTC	ACAAGAACTGCTAA	14	15	14	12207
MT	TTACGACCCCTTAT	TTACCGAGAAAGCTC	ACAAGAACTGCTAA	14	15	14	12209
MT	TTACGACCCCTTAT	TTACCGAGAAAGCTC	ACAAGAACTGCTAA	14	15	14	12216
MT	TTATTTACCGAGAAAGCT	CACAAGAACTGCTA	ACTCATGCCCCCATGTCTA	18	14	19	12221
MT	TTATTTACCGAGAAAGCT	CACAAGAACTGCTAACTC	ATGCCCCCATGTCTA	18	18	15	12233
MT	TCACAAGAACTGCTAACT	CATGCCCCCATGTCT	AACAACATGGCTTTCTCA	18	15	18	12246
MT	TAACTCATGCCCCCATGTCT	AACAACATGGCTTTCTC	AACTTTTAAAGGATA	20	17	15	12262
MT	TAACTCATGCCCCCATGTCT	AACAACATGGCTTTCTC	AACTTTTAAAGGATA	20	17	15	12264
MT	TGTCTAACAACATGGCTTT	CTCAACTTTTAAAGGATA	ACAGCTATCCATTGGTCTTA	19	18	20	12276
MT	TGGCTTTCTCAACTTTT	AAAGGATAACAGCTATCC	ATTGGTCTTAGGCCCCA	17	18	17	12288
MT	TTTTAAAGGATAACAGCTAT	CCATTGGTCTTAGGCCCC	AAAAATTTTGGTGCA	20	18	15	12296
MT	TGGTCTTAGGCCCCAAAAAT	TTTGGTGCAACTCC	AAATAAAAGTAATA	20	14	14	12324
MT	TACTATAACCACCCT	AACCCTGACTTCCCT	AATTCCCCCCATCCTTA	15	15	17	12372
MT	TACTATAACCACCCT	AACCCTGACTTCCCT	AATTCCCCCCATCCTTA	15	15	17	12377
MT	TAACCACCCTAACCCTGACT	TCCCTAATTCCCCCC	ATCCTTACCACCCTCGTTA	20	15	19	12385
MT	TAACCCTGACTTCCCT	AATTCCCCCCATCCTT	ACCACCCTCGTTAA	16	16	14	12393
MT	TTCCCTAATTCCCCCCAT	CCTTACCACCCTCGTT	AACCCTAACAAAAA	18	16	14	12405
MT	TTACCACCCTCGTTAACCCT	AACAAAAAAAACTC	ATACCCCCATTATGTA	20	14	16	12428
MT	TCATACCCCCATTAT	GTAAAATCCATTGTCGC	ATCCACCTTTATTA	15	17	14	12449
MT	TCATACCCCCATTAT	GTAAAATCCATTGTCGC	ATCCACCTTTATTA	15	17	14	12456
MT	TTATGTAAAATCCAT	TGTCGCATCCACCTTT	ATTATCAGTCTCTTCCCCA	15	16	19	12461
MT	TGTAAAATCCATTGTCGCAT	CCACCTTTATTATC	AGTCTCTTCCCCACA	20	14	15	12474
MT	TTGTCGCATCCACCTTTAT	TATCAGTCTCTTCCCCAC	AACAATATTCATGTGCCTA	19	18	19	12478
MT	TTGTCGCATCCACCTTTAT	TATCAGTCTCTTCCCCAC	AACAATATTCATGTGCCTA	19	18	19	12480
MT	TTGTCGCATCCACCTTTAT	TATCAGTCTCTTCCCCAC	AACAATATTCATGTGCCTA	19	18	19	12483
MT	TTTATTATCAGTCTCT	TCCCCACAACAATATTC	ATGTGCCTAGACCA	16	17	14	12498
MT	TCTCTTCCCCACAACAAT	ATTCATGTGCCTAGACC	AAGAAGTTATTATCTCGA	18	17	18	12508
MT	TCTTCCCCACAACAATATT	CATGTGCCTAGACCAAGA	AGTTATTATCTCGA	19	18	14	12514
MT	TGTGCCTAGACCAAGAAGT	TATTATCTCGAACTG	ACACTGAGCCACAA	19	15	14	12525
MT	TGTGCCTAGACCAAGAAGT	TATTATCTCGAACTG	ACACTGAGCCACAA	19	15	14	12527
MT	TGTGCCTAGACCAAGAAGT	TATTATCTCGAACTG	ACACTGAGCCACAA	19	15	14	12528
MT	TGTGCCTAGACCAAGAAGT	TATTATCTCGAACTGAC	ACTGAGCCACAACCCA	19	17	16	12533
MT	TTATTATCTCGAACT	GACACTGAGCCACA	ACCCAAACAACCCA	15	14	14	12539
MT	TCTCCCTAAGCTTCAAACT	AGACTACTTCTCCAT	AATATTCATCCCTGTA	19	15	16	12583
MT	TCTCCCTAAGCTTCAAACT	AGACTACTTCTCCAT	AATATTCATCCCTGTA	19	15	16	12591
MT	TCTCCCTAAGCTTCAAACT	AGACTACTTCTCCAT	AATATTCATCCCTGTA	19	15	16	12593
MT	TAGACTACTTCTCCAT	AATATTCATCCCTGT	AGCATTGTTCGTTA	16	15	14	12603
MT	TAGACTACTTCTCCAT	AATATTCATCCCTGT	AGCATTGTTCGTTA	16	15	14	12606
MT	TCTCCATAATATTCATCCCT	GTAGCATTGTTCGTT	ACATGGTCCATCATA	20	15	15	12621
MT	TATTCATCCCTGTAGCAT	TGTTCGTTACATGGTCC	ATCATAGAATTCTCA	18	17	15	12632
MT	TTCATCCCTGTAGCATTGT	TCGTTACATGGTCCATC	ATAGAATTCTCACTGTGA	19	17	18	12636
MT	TCCCTGTAGCATTGTTCGT	TACATGGTCCATCATAGA	ATTCTCACTGTGATA	19	18	15	12640
MT	TTGTTCGTTACATGGT	CCATCATAGAATTCTC	ACTGTGATATATAA	16	16	14	12645
MT	TTGTTCGTTACATGGT	CCATCATAGAATTCTC	ACTGTGATATATAA	16	16	14	12647
MT	TTCGTTACATGGTCCATCAT	AGAATTCTCACTGTGAT	ATATAAACTCAGACCCA	20	17	17	12653
MT	TCCATCATAGAATTCTCACT	GTGATATATAAACTC	AGACCCAAACATTA	20	15	14	12665
MT	TAGAATTCTCACTGTGAT	ATATAAACTCAGACCC	AAACATTAATCAGTTCTTCA	18	16	20	12667
MT	TCACTGTGATATATAAACT	CAGACCCAAACATTAATC	AGTTCTTCAAATATCTA	19	18	17	12682
MT	TAAACTCAGACCCAAACAT	TAATCAGTTCTTCA	AATATCTACTCATCTTCCTA	19	14	20	12687
MT	TAAACTCAGACCCAAACAT	TAATCAGTTCTTCA	AATATCTACTCATCTTCCTA	19	14	20	12690
MT	TCAGACCCAAACATTAAT	CAGTTCTTCAAATATCT	ACTCATCTTCCTAA	18	17	14	12697
MT	TTAATCAGTTCTTCAAAT	ATCTACTCATCTTCCT	AATTACCATACTAA	18	16	14	12702
MT	TTAATCAGTTCTTCAAAT	ATCTACTCATCTTCCT	AATTACCATACTAA	18	16	14	12705
MT	TTAATCAGTTCTTCAAAT	ATCTACTCATCTTCCT	AATTACCATACTAA	18	16	14	12708
MT	TATCTACTCATCTTCCT	AATTACCATACTAATCTT	AGTTACCGCTAACA	17	18	14	12726
MT	TACTAATCTTAGTTACCGCT	AACAACCTATTCCA	ACTGTTCATCGGCTGA	20	14	16	12750
MT	TTACCGCTAACAACCTATT	CCAACTGTTCATCGGCTG	AGAGGGCGTAGGAA	19	18	14	12759
MT	TTACCGCTAACAACCTATT	CCAACTGTTCATCGGCTG	AGAGGGCGTAGGAA	19	18	14	12762
MT	TAACAACCTATTCCAACT	GTTCATCGGCTGAG	AGGGCGTAGGAATTA	18	14	15	12767
MT	TATTCCAACTGTTCAT	CGGCTGAGAGGGCGTAGG	AATTATATCCTTCTTGCTCA	16	18	20	12769
MT	TTCCAACTGTTCATCGGCT	GAGAGGGCGTAGGA	ATTATATCCTTCTTGCTCA	19	14	19	12779
MT	TGAGAGGGCGTAGGAAT	TATATCCTTCTTGCTC	ATCAGTTGATGATA	17	16	14	12788
MT	TGAGAGGGCGTAGGAAT	TATATCCTTCTTGCTC	ATCAGTTGATGATA	17	16	14	12792
MT	TGAGAGGGCGTAGGAAT	TATATCCTTCTTGCTC	ATCAGTTGATGATA	17	16	14	12798
MT	TGAGAGGGCGTAGGAATT	ATATCCTTCTTGCTCATC	AGTTGATGATACGCCCGA	18	18	18	12801
MT	TAGGAATTATATCCTT	CTTGCTCATCAGTTGATG	ATACGCCCGAGCAGA	16	18	15	12806
MT	TAGGAATTATATCCTTCT	TGCTCATCAGTTGATGAT	ACGCCCGAGCAGATGCCA	18	18	18	12809
MT	TATCCTTCTTGCTCATCAGT	TGATGATACGCCCGAGC	AGATGCCAACACAGCA	20	17	16	12818
MT	TTGCTCATCAGTTGATGAT	ACGCCCGAGCAGATGCC	AACACAGCAGCCATTCA	19	17	17	12823
MT	TGCCAACACAGCAGCCAT	TCAAGCAATCCTAT	ACAACCGTATCGGCGA	18	14	16	12844
MT	TGCCAACACAGCAGCCAT	TCAAGCAATCCTAT	ACAACCGTATCGGCGA	18	14	16	12852
MT	TCCTATACAACCGT	ATCGGCGATATCGGTTTC	ATCCTCGCCTTAGCA	14	18	15	12867
MT	TCCTATACAACCGT	ATCGGCGATATCGGTTTC	ATCCTCGCCTTAGCA	14	18	15	12871
MT	TCCTATACAACCGT	ATCGGCGATATCGGTTTC	ATCCTCGCCTTAGCA	14	18	15	12876
MT	TCCTATACAACCGT	ATCGGCGATATCGGTTTC	ATCCTCGCCTTAGCA	14	18	15	12882
MT	TACAACCGTATCGGCGATAT	CGGTTTCATCCTCGCCTT	AGCATGATTTATCCTA	20	18	16	12885
MT	TACAACCGTATCGGCGATAT	CGGTTTCATCCTCGCCTT	AGCATGATTTATCCTA	20	18	16	12888
MT	TATCGGTTTCATCCT	CGCCTTAGCATGATTT	ATCCTACACTCCAA	15	16	14	12899
MT	TATCGGTTTCATCCTCGCCT	TAGCATGATTTATCCT	ACACTCCAACTCATGA	20	16	16	12906
MT	TTTCATCCTCGCCTTAGCAT	GATTTATCCTACACTCC	AACTCATGAGACCCA	20	17	15	12914
MT	TCCTCGCCTTAGCATGATT	TATCCTACACTCCAACTC	ATGAGACCCACAACA	19	18	15	12920
MT	TTAGCATGATTTATCCT	ACACTCCAACTCATGAG	ACCCACAACAAATA	17	17	14	12923
MT	TGATTTATCCTACACT	CCAACTCATGAGACCC	ACAACAAATAGCCCTTCTA	16	16	19	12925
MT	TCATGAGACCCACAACAAAT	AGCCCTTCTAAACGCT	AATCCAAGCCTCACCCCA	20	16	18	12946
MT	TAGCCCTTCTAAACGCT	AATCCAAGCCTCACCCC	ACTACTAGGCCTCCTCCTA	17	17	19	12958
MT	TAGCCCTTCTAAACGCT	AATCCAAGCCTCACCCC	ACTACTAGGCCTCCTCCTA	17	17	19	12966
MT	TCCAAGCCTCACCCCACT	ACTAGGCCTCCTCCT	AGCAGCAGCAGGCA	18	15	14	12984
MT	TCCAAGCCTCACCCCACT	ACTAGGCCTCCTCCT	AGCAGCAGCAGGCA	18	15	14	12987
MT	TACTAGGCCTCCTCCT	AGCAGCAGCAGGCAAATC	AGCCCAATTAGGTCTCCA	16	18	18	13007
MT	TAGCAGCAGCAGGCAAAT	CAGCCCAATTAGGTCTCC	ACCCCTGACTCCCCTCA	18	18	17	13021
MT	TAGCAGCAGCAGGCAAAT	CAGCCCAATTAGGTCTCC	ACCCCTGACTCCCCTCA	18	18	17	13023
MT	TCAGCCCAATTAGGTCT	CCACCCCTGACTCCCCTC	AGCCATAGAAGGCCCCA	17	18	17	13031
MT	TCAGCCCAATTAGGTCT	CCACCCCTGACTCCCCTC	AGCCATAGAAGGCCCCA	17	18	17	13035
MT	TCAGCCCAATTAGGTCT	CCACCCCTGACTCCCCTC	AGCCATAGAAGGCCCCA	17	18	17	13040
MT	TTAGGTCTCCACCCCTGACT	CCCCTCAGCCATAGA	AGGCCCCACCCCAGTCTCA	20	15	19	13048
MT	TAGAAGGCCCCACCCCAGT	CTCAGCCCTACTCC	ACTCAAGCACTATA	19	14	14	13067
MT	TAGAAGGCCCCACCCCAGT	CTCAGCCCTACTCC	ACTCAAGCACTATA	19	14	14	13077
MT	TAGAAGGCCCCACCCCAGT	CTCAGCCCTACTCCACTC	AAGCACTATAGTTGTA	19	18	16	13082
MT	TCCACTCAAGCACTATAGT	TGTAGCAGGAATCTTCTT	ACTCATCCGCTTCCA	19	18	15	13103
MT	TCCACTCAAGCACTATAGT	TGTAGCAGGAATCTTCTT	ACTCATCCGCTTCCA	19	18	15	13107
MT	TCCACTCAAGCACTATAGT	TGTAGCAGGAATCTTCTT	ACTCATCCGCTTCCA	19	18	15	13110
MT	TATAGTTGTAGCAGGAATCT	TCTTACTCATCCGCTTCC	ACCCCCTAGCAGAA	20	18	14	13116
MT	TATAGTTGTAGCAGGAATCT	TCTTACTCATCCGCTTCC	ACCCCCTAGCAGAA	20	18	14	13119
MT	TATAGTTGTAGCAGGAATCT	TCTTACTCATCCGCTTCC	ACCCCCTAGCAGAA	20	18	14	13125
MT	TCTTCTTACTCATCCGCT	TCCACCCCCTAGCAGA	AAATAGCCCACTAA	18	16	14	13138
MT	TCCACCCCCTAGCAGAAAAT	AGCCCACTAATCCA	AACTCTAACACTATGCTTA	20	14	19	13155
MT	TAGCAGAAAATAGCCCACT	AATCCAAACTCTAAC	ACTATGCTTAGGCGCTA	19	15	17	13162
MT	TAATCCAAACTCTAACACT	ATGCTTAGGCGCTATC	ACCACTCTGTTCGCA	19	16	15	13185
MT	TAACACTATGCTTAGGCGCT	ATCACCACTCTGTTCGC	AGCAGTCTGCGCCCTTA	20	17	17	13192
MT	TAACACTATGCTTAGGCGCT	ATCACCACTCTGTTCGC	AGCAGTCTGCGCCCTTA	20	17	17	13197
MT	TTCGCAGCAGTCTGCGCCCT	TACACAAAATGACATCAA	AAAAATCGTAGCCTTCTCCA	20	18	20	13225
MT	TTCGCAGCAGTCTGCGCCCT	TACACAAAATGACATCAA	AAAAATCGTAGCCTTCTCCA	20	18	20	13230
MT	TCTGCGCCCTTACACAAAAT	GACATCAAAAAAATCGT	AGCCTTCTCCACTTCA	20	17	16	13239
MT	TGACATCAAAAAAAT	CGTAGCCTTCTCCACTTC	AAGTCAACTAGGACTCA	15	18	17	13248
MT	TGACATCAAAAAAAT	CGTAGCCTTCTCCACTTC	AAGTCAACTAGGACTCA	15	18	17	13250
MT	TGACATCAAAAAAAT	CGTAGCCTTCTCCACTTC	AAGTCAACTAGGACTCA	15	18	17	13256
MT	TCAAAAAAATCGTAGCCT	TCTCCACTTCAAGTC	AACTAGGACTCATA	18	15	14	13261
MT	TCGTAGCCTTCTCCACT	TCAAGTCAACTAGGACTC	ATAATAGTTACAATCGGCA	17	18	19	13268
MT	TCGTAGCCTTCTCCACT	TCAAGTCAACTAGGACTC	ATAATAGTTACAATCGGCA	17	18	19	13272
MT	TCAAGTCAACTAGGACTCAT	AATAGTTACAATCGGC	ATCAACCAACCACA	20	16	14	13287
MT	TCAACTAGGACTCATAAT	AGTTACAATCGGCATC	AACCAACCACACCTA	18	16	15	13293
MT	TAGCATTCCTGCACATCT	GTACCCACGCCTTCTTC	AAAGCCATACTATTTA	18	17	16	13338
MT	TAGCATTCCTGCACATCT	GTACCCACGCCTTCTTC	AAAGCCATACTATTTA	18	17	16	13341
MT	TTCTTCAAAGCCATACTAT	TTATGTGCTCCGGGTCC	ATCATCCACAACCTTA	19	17	16	13364
MT	TTCTTCAAAGCCATACTAT	TTATGTGCTCCGGGTCC	ATCATCCACAACCTTA	19	17	16	13370
MT	TCTTCAAAGCCATACTATTT	ATGTGCTCCGGGTCCATC	ATCCACAACCTTAA	20	18	14	13374
MT	TACTATTTATGTGCT	CCGGGTCCATCATCC	ACAACCTTAACAATGA	15	15	16	13377
MT	TGTGCTCCGGGTCCATCAT	CCACAACCTTAACAATGA	ACAAGATATTCGAA	19	18	14	13393
MT	TCCATCATCCACAACCT	TAACAATGAACAAGAT	ATTCGAAAAATAGGA	17	16	15	13399
MT	TCATCCACAACCTTAACAAT	GAACAAGATATTCG	AAAAATAGGAGGACTA	20	14	16	13405
MT	TCATCCACAACCTTAACAAT	GAACAAGATATTCGA	AAAATAGGAGGACTA	20	15	15	13406
MT	TTAACAATGAACAAGAT	ATTCGAAAAATAGGAGG	ACTACTCAAAACCA	17	17	14	13415
MT	TTAACAATGAACAAGATAT	TCGAAAAATAGGAGGACT	ACTCAAAACCATACCTCTCA	19	18	20	13418
MT	TACTCAAAACCATACCT	CTCACTTCAACCTCCCTC	ACCATTGGCAGCCTA	17	18	15	13440
MT	TACTCAAAACCATACCT	CTCACTTCAACCTCCCTC	ACCATTGGCAGCCTA	17	18	15	13445
MT	TACTCAAAACCATACCT	CTCACTTCAACCTCCCTC	ACCATTGGCAGCCTA	17	18	15	13451
MT	TACTCAAAACCATACCT	CTCACTTCAACCTCCCTC	ACCATTGGCAGCCTA	17	18	15	13455
MT	TAGCATTAGCAGGAATACCT	TTCCTCACAGGTTTCT	ACTCCAAAGACCACA	20	16	15	13491
MT	TAGCATTAGCAGGAATACCT	TTCCTCACAGGTTTCT	ACTCCAAAGACCACA	20	16	15	13494
MT	TAGCATTAGCAGGAATACCT	TTCCTCACAGGTTTCT	ACTCCAAAGACCACA	20	16	15	13503
MT	TTAGCAGGAATACCTTTCCT	CACAGGTTTCTACTCC	AAAGACCACATCATCGA	20	16	17	13508
MT	TACCTTTCCTCACAGGT	TTCTACTCCAAAGACC	ACATCATCGAAACCGCA	17	16	17	13513
MT	TTTCCTCACAGGTTTCT	ACTCCAAAGACCACATC	ATCGAAACCGCAAA	17	17	14	13521
MT	TTTCCTCACAGGTTTCTACT	CCAAAGACCACATCATCG	AAACCGCAAACATA	20	18	14	13524
MT	TTCTACTCCAAAGACCACAT	CATCGAAACCGCAA	ACATATCATACACA	20	14	14	13525
MT	TACTCCAAAGACCACATCAT	CGAAACCGCAAACATATC	ATACACAAACGCCTGA	20	18	16	13541
MT	TGAGCCCTATCTATTACT	CTCATCGCTACCTCCCTG	ACAAGCGCCTATAGCA	18	18	16	13575
MT	TGAGCCCTATCTATTACT	CTCATCGCTACCTCCCTG	ACAAGCGCCTATAGCA	18	18	16	13578
MT	TGAGCCCTATCTATTACT	CTCATCGCTACCTCCCTG	ACAAGCGCCTATAGCA	18	18	16	13586
MT	TGAGCCCTATCTATTACTCT	CATCGCTACCTCCCTGAC	AAGCGCCTATAGCA	20	18	14	13590
MT	TACCTCCCTGACAAGCGCCT	ATAGCACTCGAATA	ATTCTTCTCACCCTA	20	14	15	13609
MT	TACCTCCCTGACAAGCGCCT	ATAGCACTCGAATA	ATTCTTCTCACCCTA	20	14	15	13610
MT	TGACAAGCGCCTATAGCACT	CGAATAATTCTTCTC	ACCCTAACAGGTCA	20	15	14	13618
MT	TGACAAGCGCCTATAGCACT	CGAATAATTCTTCTC	ACCCTAACAGGTCA	20	15	14	13621
MT	TGACAAGCGCCTATAGCACT	CGAATAATTCTTCTC	ACCCTAACAGGTCA	20	15	14	13623
MT	TATAGCACTCGAATAATTCT	TCTCACCCTAACAGGTC	AACCTCGCTTCCCCA	20	17	15	13636
MT	TTCTTCTCACCCTAACAGGT	CAACCTCGCTTCCCC	ACCCTTACTAACATTA	20	15	16	13642
MT	TTCTTCTCACCCTAACAGGT	CAACCTCGCTTCCCC	ACCCTTACTAACATTA	20	15	16	13647
MT	TCGCTTCCCCACCCT	TACTAACATTAACGA	AAATAACCCCACCCTA	15	15	16	13669
MT	TACTAAACCCCATT	AAACGCCTGGCAGCCGGA	AGCCTATTCGCAGGA	14	18	15	13715
MT	TCGCAGGATTTCTCATTACT	AACAACATTTCCCCCGC	ATCCCCCTTCCAAA	20	17	14	13754
MT	TCTCATTACTAACAACATTT	CCCCCGCATCCCCCTTCC	AAACAACAATCCCCCTCTA	20	18	19	13763
MT	TCTCATTACTAACAACATTT	CCCCCGCATCCCCCTTCC	AAACAACAATCCCCCTCTA	20	18	19	13770
MT	TCCCCCTTCCAAACAACAAT	CCCCCTCTACCTAAA	ACTCACAGCCCTCGCTGTCA	20	15	20	13788
MT	TTCCAAACAACAATCCCCCT	CTACCTAAAACTCAC	AGCCCTCGCTGTCA	20	15	14	13800
MT	TCCCCCTCTACCTAAAACT	CACAGCCCTCGCTGTC	ACTTTCCTAGGACTTCTA	19	16	18	13809
MT	TCCCCCTCTACCTAAAACT	CACAGCCCTCGCTGTC	ACTTTCCTAGGACTTCTA	19	16	18	13815
MT	TACCTAAAACTCACAGCCCT	CGCTGTCACTTTCCT	AGGACTTCTAACAGCCCTA	20	15	19	13821
MT	TCACAGCCCTCGCTGT	CACTTTCCTAGGACTTCT	AACAGCCCTAGACCTCA	16	18	17	13826
MT	TCACAGCCCTCGCTGT	CACTTTCCTAGGACTTCT	AACAGCCCTAGACCTCA	16	18	17	13831
MT	TGTCACTTTCCTAGGACTT	CTAACAGCCCTAGACCTC	AACTACCTAACCAA	19	18	14	13843
MT	TGTCACTTTCCTAGGACTT	CTAACAGCCCTAGACCTC	AACTACCTAACCAA	19	18	14	13848
MT	TACCTAACCAACAAACT	TAAAATAAAATCCCC	ACTATGCACATTTTA	17	15	15	13880
MT	TAAAATAAAATCCCCACTAT	GCACATTTTATTTCTCC	AACATACTCGGATTCTA	20	17	17	13902
MT	TAAAATAAAATCCCCACTAT	GCACATTTTATTTCTCC	AACATACTCGGATTCTA	20	17	17	13904
MT	TATGCACATTTTAT	TTCTCCAACATACTCGG	ATTCTACCCTAGCA	14	17	14	13914
MT	TATGCACATTTTATTTCT	CCAACATACTCGGATTCT	ACCCTAGCATCACA	18	18	14	13916
MT	TATGCACATTTTATTTCT	CCAACATACTCGGATTCT	ACCCTAGCATCACA	18	18	14	13920
MT	TTTCTCCAACATACTCGGAT	TCTACCCTAGCATC	ACACACCGCACAATCCCCTA	20	14	20	13932
MT	TCCCCTATCTAGGCCT	TCTTACGAGCCAAA	ACCTGCCCCTACTCCTCCTA	16	14	20	13963
MT	TCCCCTATCTAGGCCT	TCTTACGAGCCAAA	ACCTGCCCCTACTCCTCCTA	16	14	20	13968
MT	TTCTTACGAGCCAAAACCT	GCCCCTACTCCTCCT	AGACCTAACCTGACTA	19	15	16	13989
MT	TTCTTACGAGCCAAAACCT	GCCCCTACTCCTCCT	AGACCTAACCTGACTA	19	15	16	13992
MT	TGCCCCTACTCCTCCT	AGACCTAACCTGACT	AGAAAAGCTATTACCTA	16	15	17	13996
MT	TGCCCCTACTCCTCCT	AGACCTAACCTGACT	AGAAAAGCTATTACCTA	16	15	17	14006
MT	TGCCCCTACTCCTCCT	AGACCTAACCTGACTAGA	AAAGCTATTACCTA	16	18	14	14011
MT	TAACCTGACTAGAAAAGCT	ATTACCTAAAACAATTTC	ACAGCACCAAATCTCCA	19	18	17	14036
MT	TATTACCTAAAACAATT	TCACAGCACCAAATCTCC	ACCTCCATCATCACCTCA	17	18	18	14049
MT	TATTACCTAAAACAATT	TCACAGCACCAAATCTCC	ACCTCCATCATCACCTCA	17	18	18	14051
MT	TTTCACAGCACCAAAT	CTCCACCTCCATCATC	ACCTCAACCCAAAA	16	16	14	14057
MT	TTTCACAGCACCAAAT	CTCCACCTCCATCATC	ACCTCAACCCAAAA	16	16	14	14061
MT	TTTCACAGCACCAAAT	CTCCACCTCCATCATC	ACCTCAACCCAAAA	16	16	14	14064
MT	TCTCCACCTCCATCAT	CACCTCAACCCAAA	AAGGCATAATTAAA	16	14	14	14069
MT	TAATTAAACTTTACTT	CCTCTCTTTCTTCTTCCC	ACTCATCCTAACCCTA	16	18	16	14103
MT	TAATTAAACTTTACTT	CCTCTCTTTCTTCTTCCC	ACTCATCCTAACCCTA	16	18	16	14105
MT	TAATTAAACTTTACTT	CCTCTCTTTCTTCTTCCC	ACTCATCCTAACCCTA	16	18	16	14109
MT	TAATTAAACTTTACTT	CCTCTCTTTCTTCTTCCC	ACTCATCCTAACCCTA	16	18	16	14112
MT	TAATTAAACTTTACTT	CCTCTCTTTCTTCTTCCC	ACTCATCCTAACCCTA	16	18	16	14115
MT	TTAAACTTTACTTCCTCT	CTTTCTTCTTCCCACTC	ATCCTAACCCTACTCCTA	18	17	18	14121
MT	TTTACTTCCTCTCTTT	CTTCTTCCCACTCATCCT	AACCCTACTCCTAA	16	18	14	14124
MT	TCTCTTTCTTCTTCCCACT	CATCCTAACCCTACTCCT	AATCACATAACCTA	19	18	14	14136
MT	TTCTTCTTCCCACTCATCCT	AACCCTACTCCTAATC	ACATAACCTATTCCCCCGA	20	16	19	14142
MT	TACTCCTAATCACAT	AACCTATTCCCCCG	AGCAATCTCAATTA	15	14	14	14155
MT	TACTCCTAATCACAT	AACCTATTCCCCCGAGC	AATCTCAATTACAA	15	17	14	14160
MT	TACTCCTAATCACATAACCT	ATTCCCCCGAGCAATCTC	AATTACAATATATA	20	18	14	14167
MT	TACTCCTAATCACATAACCT	ATTCCCCCGAGCAATCTC	AATTACAATATATA	20	18	14	14169
MT	TATATACACCAACAAACAAT	GTTCAACCAGTAACT	ACTACTAATCAACGCCCA	20	15	18	14201
MT	TGTTCAACCAGTAACTACT	ACTAATCAACGCCCAT	AATCATACAAAGCCCCCGCA	19	16	20	14222
MT	TTCAACCAGTAACTACTACT	AATCAACGCCCATAATC	ATACAAAGCCCCCGCA	20	17	16	14235
MT	TACAAAGCCCCCGCACCAAT	AGGATCCTCCCGAATCA	ACCCTGACCCCTCTCCTTCA	20	17	20	14259
MT	TACAAAGCCCCCGCACCAAT	AGGATCCTCCCGAATCA	ACCCTGACCCCTCTCCTTCA	20	17	20	14262
MT	TACAAAGCCCCCGCACCAAT	AGGATCCTCCCGAATCA	ACCCTGACCCCTCTCCTTCA	20	17	20	14265
MT	TACAAAGCCCCCGCACCAAT	AGGATCCTCCCGAATCA	ACCCTGACCCCTCTCCTTCA	20	17	20	14268
MT	TACAAAGCCCCCGCACCAAT	AGGATCCTCCCGAATCA	ACCCTGACCCCTCTCCTTCA	20	17	20	14272
MT	TCCTCCCGAATCAACCCT	GACCCCTCTCCTTC	ATAAATTATTCAGCTTCCTA	18	14	20	14279
MT	TCCTCCCGAATCAACCCT	GACCCCTCTCCTTC	ATAAATTATTCAGCTTCCTA	18	14	20	14286
MT	TCCTCCCGAATCAACCCT	GACCCCTCTCCTTC	ATAAATTATTCAGCTTCCTA	18	14	20	14288
MT	TCCTCCCGAATCAACCCT	GACCCCTCTCCTTC	ATAAATTATTCAGCTTCCTA	18	14	20	14292
MT	TCAACCCTGACCCCT	CTCCTTCATAAATTATTC	AGCTTCCTACACTA	15	18	14	14303
MT	TGACCCCTCTCCTTCAT	AAATTATTCAGCTTCCT	ACACTATTAAAGTTTA	17	17	16	14309
MT	TACCACAACCACCACCCCAT	CATACTCTTTCACCC	ACAGCACCAATCCTA	20	15	15	14352
MT	TACCACAACCACCACCCCAT	CATACTCTTTCACCC	ACAGCACCAATCCTA	20	15	15	14356
MT	TTTCACCCACAGCACCAAT	CCTACCTCCATCGCT	AACCCCACTAAAACA	19	15	15	14379
MT	TTTCACCCACAGCACCAAT	CCTACCTCCATCGCT	AACCCCACTAAAACA	19	15	15	14383
MT	TCCTACCTCCATCGCT	AACCCCACTAAAACACTC	ACCAAGACCTCAACCCCTGA	16	18	20	14404
MT	TAAAACACTCACCAAGACCT	CAACCCCTGACCCCC	ATGCCTCAGGATACTCCTCA	20	15	20	14423
MT	TCACCAAGACCTCAACCCCT	GACCCCCATGCCTC	AGGATACTCCTCAA	20	14	14	14436
MT	TCAACCCCTGACCCCCAT	GCCTCAGGATACTCCTC	AATAGCCATCGCTGTA	18	17	16	14439
MT	TCAACCCCTGACCCCCAT	GCCTCAGGATACTCCTC	AATAGCCATCGCTGTA	18	17	16	14445
MT	TCAACCCCTGACCCCCAT	GCCTCAGGATACTCCTC	AATAGCCATCGCTGTA	18	17	16	14448
MT	TGCCTCAGGATACTCCT	CAATAGCCATCGCTGT	AGTATATCCAAAGA	17	16	14	14458
MT	TACTCCTCAATAGCCAT	CGCTGTAGTATATCC	AAAGACAACCATCA	17	15	14	14471
MT	TCCTCAATAGCCATCGCT	GTAGTATATCCAAAGAC	AACCATCATTCCCCCTA	18	17	17	14476
MT	TAGCCATCGCTGTAGTAT	ATCCAAAGACAACCATC	ATTCCCCCTAAATA	18	17	14	14485
MT	TATATCCAAAGACAACCAT	CATTCCCCCTAAAT	AAATTAAAAAAACTA	19	14	15	14489
MT	TATTAAACCCATAT	AACCTCCCCCAAAATTC	AGAATAATAACACA	14	17	14	14531
MT	TATTAAACCCATAT	AACCTCCCCCAAAATTC	AGAATAATAACACA	14	17	14	14542
MT	TATTAAACCCATATAACCT	CCCCCAAAATTCAGA	ATAATAACACACCCGA	19	15	16	14544
MT	TCCCCCAAAATTCAGAAT	AATAACACACCCGACC	ACACCGCTAACAATCA	18	16	16	14560
MT	TCAATACTAAACCCCCAT	AAATAGGAGAAGGCTT	AGAAGAAAACCCCA	18	16	14	14601
MT	TCAATACTAAACCCCCAT	AAATAGGAGAAGGCTT	AGAAGAAAACCCCA	18	16	14	14603
MT	TACTAAACCCCCATAAAT	AGGAGAAGGCTTAGA	AGAAAACCCCACAA	18	15	14	14612
MT	TACTAAACCCCCATAAAT	AGGAGAAGGCTTAGAAGA	AAACCCCACAAACCCCA	18	18	17	14615
MT	TTACTAAACCCACACT	CAACAGAAACAAAGC	ATACATCATTATTCTCGCA	16	15	19	14655
MT	TCAACAGAAACAAAGCAT	ACATCATTATTCTCGC	ACGGACTACAACCA	18	16	14	14671
MT	TCAACAGAAACAAAGCAT	ACATCATTATTCTCGC	ACGGACTACAACCA	18	16	14	14678
MT	TCAACAGAAACAAAGCAT	ACATCATTATTCTCGC	ACGGACTACAACCA	18	16	14	14680
MT	TACATCATTATTCT	CGCACGGACTACAACC	ACGACCAATGATATGA	14	16	16	14686
MT	TCATTATTCTCGCACGGACT	ACAACCACGACCAATGAT	ATGAAAAACCATCGTTGTA	20	18	19	14698
MT	TCATTATTCTCGCACGGACT	ACAACCACGACCAATGAT	ATGAAAAACCATCGTTGTA	20	18	19	14705
MT	TACAACCACGACCAATGAT	ATGAAAAACCATCGTTGT	ATTTCAACTACAAGA	19	18	15	14710
MT	TACAACCACGACCAATGAT	ATGAAAAACCATCGTTGT	ATTTCAACTACAAGA	19	18	15	14720
MT	TGATATGAAAAACCAT	CGTTGTATTTCAACT	ACAAGAACACCAATGA	16	15	16	14730
MT	TGATATGAAAAACCATCGT	TGTATTTCAACTACAAGA	ACACCAATGACCCCA	19	18	15	14739
MT	TCAACTACAAGAACACCAAT	GACCCCAATACGCA	AAACTAACCCCCTA	20	14	14	14749
MT	TAACCCCCTAATAAAAT	TAATTAACCACTCATTC	ATCGACCTCCCCACCCCA	17	17	18	14796
MT	TAACCCCCTAATAAAAT	TAATTAACCACTCATTC	ATCGACCTCCCCACCCCA	17	17	18	14800
MT	TAATAAAATTAATT	AACCACTCATTCATCG	ACCTCCCCACCCCA	14	16	14	14803
MT	TTAATTAACCACTCATT	CATCGACCTCCCCACCCC	ATCCAACATCTCCGCA	17	18	16	14804
MT	TTAATTAACCACTCATT	CATCGACCTCCCCACCCC	ATCCAACATCTCCGCA	17	18	16	14809
MT	TCATTCATCGACCT	CCCCACCCCATCCA	ACATCTCCGCATGA	14	14	14	14820
MT	TCGACCTCCCCACCCCAT	CCAACATCTCCGCATG	ATGAAACTTCGGCTCA	18	16	16	14827
MT	TCGACCTCCCCACCCCAT	CCAACATCTCCGCATG	ATGAAACTTCGGCTCA	18	16	16	14829
MT	TCCAACATCTCCGCAT	GATGAAACTTCGGCTC	ACTCCTTGGCGCCTGCCTGA	16	16	20	14835
MT	TCCAACATCTCCGCAT	GATGAAACTTCGGCTC	ACTCCTTGGCGCCTGCCTGA	16	16	20	14838
MT	TCCAACATCTCCGCAT	GATGAAACTTCGGCTC	ACTCCTTGGCGCCTGCCTGA	16	16	20	14845
MT	TCCAACATCTCCGCAT	GATGAAACTTCGGCTC	ACTCCTTGGCGCCTGCCTGA	16	16	20	14850
MT	TCACTCCTTGGCGCCT	GCCTGATCCTCCAA	ATCACCACAGGACTA	16	14	15	14869
MT	TCACTCCTTGGCGCCT	GCCTGATCCTCCAA	ATCACCACAGGACTA	16	14	15	14872
MT	TCACTCCTTGGCGCCT	GCCTGATCCTCCAA	ATCACCACAGGACTA	16	14	15	14875
MT	TCACTCCTTGGCGCCT	GCCTGATCCTCCAAATC	ACCACAGGACTATTCCTA	16	17	18	14881
MT	TTGGCGCCTGCCTGATCCT	CCAAATCACCACAGGACT	ATTCCTAGCCATGCA	19	18	15	14889
MT	TGCCTGATCCTCCAAAT	CACCACAGGACTATTCCT	AGCCATGCACTACTCA	17	18	16	14896
MT	TCACCACAGGACTATT	CCTAGCCATGCACTACTC	ACCAGACGCCTCAA	16	18	14	14913
MT	TATTCCTAGCCATGCACT	ACTCACCAGACGCCTC	AACCGCCTTTTCATCA	18	16	16	14918
MT	TATTCCTAGCCATGCACT	ACTCACCAGACGCCTC	AACCGCCTTTTCATCA	18	16	16	14925
MT	TACTCACCAGACGCCT	CAACCGCCTTTTCATC	AATCGCCCACATCA	16	16	14	14937
MT	TACTCACCAGACGCCT	CAACCGCCTTTTCATC	AATCGCCCACATCA	16	16	14	14940
MT	TCAACCGCCTTTTCAT	CAATCGCCCACATC	ACTCGAGACGTAAA	16	14	14	14944
MT	TCAACCGCCTTTTCAT	CAATCGCCCACATC	ACTCGAGACGTAAA	16	14	14	14953
MT	TCAACCGCCTTTTCATCAAT	CGCCCACATCACTCG	AGACGTAAATTATGGCTGA	20	15	19	14957
MT	TCAACCGCCTTTTCATCAAT	CGCCCACATCACTCGAG	ACGTAAATTATGGCTGA	20	17	17	14958
MT	TTTTCATCAATCGCCCACAT	CACTCGAGACGTAA	ATTATGGCTGAATCA	20	14	15	14960
MT	TCGAGACGTAAATTATGGCT	GAATCATCCGCTACCTTC	ACGCCAATGGCGCCTCA	20	18	17	14976
MT	TCGAGACGTAAATTATGGCT	GAATCATCCGCTACCTTC	ACGCCAATGGCGCCTCA	20	18	17	14980
MT	TCGAGACGTAAATTATGGCT	GAATCATCCGCTACCTTC	ACGCCAATGGCGCCTCA	20	18	17	14983
MT	TCGAGACGTAAATTATGGCT	GAATCATCCGCTACCTTC	ACGCCAATGGCGCCTCA	20	18	17	14993
MT	TCCGCTACCTTCACGCCAAT	GGCGCCTCAATATTCTTT	ATCTGCCTCTTCCTA	20	18	15	15009
MT	TCCGCTACCTTCACGCCAAT	GGCGCCTCAATATTCTTT	ATCTGCCTCTTCCTA	20	18	15	15016
MT	TGGCGCCTCAATATT	CTTTATCTGCCTCTTCCT	ACACATCGGGCGAGGCCTA	15	18	19	15022
MT	TGGCGCCTCAATATT	CTTTATCTGCCTCTTCCT	ACACATCGGGCGAGGCCTA	15	18	19	15028
MT	TGGCGCCTCAATATT	CTTTATCTGCCTCTTCCT	ACACATCGGGCGAGGCCTA	15	18	19	15031
MT	TCAATATTCTTTATCTGCCT	CTTCCTACACATCGGGCG	AGGCCTATATTACGGA	20	18	16	15040
MT	TCTGCCTCTTCCTACACAT	CGGGCGAGGCCTAT	ATTACGGATCATTTCTCTA	19	14	19	15045
MT	TCGGGCGAGGCCTAT	ATTACGGATCATTTCTCT	ACTCAGAAACCTGA	15	18	14	15060
MT	TCGGGCGAGGCCTAT	ATTACGGATCATTTCTCT	ACTCAGAAACCTGA	15	18	14	15063
MT	TCGGGCGAGGCCTAT	ATTACGGATCATTTCTCT	ACTCAGAAACCTGA	15	18	14	15068
MT	TCGGGCGAGGCCTAT	ATTACGGATCATTTCTCT	ACTCAGAAACCTGA	15	18	14	15070
MT	TATATTACGGATCAT	TTCTCTACTCAGAA	ACCTGAAACATCGGCA	15	14	16	15075
MT	TATATTACGGATCAT	TTCTCTACTCAGAA	ACCTGAAACATCGGCA	15	14	16	15077
MT	TTTCTCTACTCAGAAACCT	GAAACATCGGCATT	ATCCTCCTGCTTGCA	19	14	15	15084
MT	TTTCTCTACTCAGAAACCT	GAAACATCGGCATT	ATCCTCCTGCTTGCA	19	14	15	15091
MT	TGAAACATCGGCAT	TATCCTCCTGCTTGC	AACTATAGCAACAGCCTTCA	14	15	20	15100
MT	TGAAACATCGGCAT	TATCCTCCTGCTTGC	AACTATAGCAACAGCCTTCA	14	15	20	15103
MT	TTATCCTCCTGCTTGCAACT	ATAGCAACAGCCTTCAT	AGGCTATGTCCTCCCGTGA	20	17	19	15130
MT	TATAGCAACAGCCTTCAT	AGGCTATGTCCTCCCGTG	AGGCCAAATATCATTCTGA	18	18	19	15142
MT	TATAGCAACAGCCTTCAT	AGGCTATGTCCTCCCGTG	AGGCCAAATATCATTCTGA	18	18	19	15145
MT	TTCATAGGCTATGT	CCTCCCGTGAGGCC	AAATATCATTCTGA	14	14	14	15150
MT	TTCATAGGCTATGTCCT	CCCGTGAGGCCAAATATC	ATTCTGAGGGGCCA	17	18	14	15162
MT	TCCTCCCGTGAGGCCAAAT	ATCATTCTGAGGGGCC	ACAGTAATTACAAA	19	16	14	15166
MT	TCCTCCCGTGAGGCCAAAT	ATCATTCTGAGGGGCC	ACAGTAATTACAAA	19	16	14	15168
MT	TCTGAGGGGCCACAGTAATT	ACAAACTTACTATCCGCC	ATCCCATACATTGGGA	20	18	16	15198
MT	TAATTACAAACTTACT	ATCCGCCATCCCAT	ACATTGGGACAGACCTA	16	14	17	15205
MT	TTACTATCCGCCAT	CCCATACATTGGGAC	AGACCTAGTTCAATGA	14	15	16	15217
MT	TTACTATCCGCCATCCCAT	ACATTGGGACAGACCT	AGTTCAATGAATCTGA	19	16	16	15221
MT	TATCCGCCATCCCATACAT	TGGGACAGACCTAGTTC	AATGAATCTGAGGA	19	17	14	15230
MT	TACATTGGGACAGACCT	AGTTCAATGAATCTG	AGGAGGCTACTCAGTA	17	15	16	15234
MT	TACATTGGGACAGACCT	AGTTCAATGAATCTG	AGGAGGCTACTCAGTA	17	15	16	15238
MT	TACATTGGGACAGACCT	AGTTCAATGAATCTGAGG	AGGCTACTCAGTAGA	17	18	15	15240
MT	TGGGACAGACCTAGTTCAAT	GAATCTGAGGAGGCT	ACTCAGTAGACAGTCCCA	20	15	18	15243
MT	TAGTTCAATGAATCT	GAGGAGGCTACTCAGT	AGACAGTCCCACCCTCA	15	16	17	15252
MT	TCAATGAATCTGAGGAGGCT	ACTCAGTAGACAGTCCC	ACCCTCACACGATTCTTTA	20	17	19	15257
MT	TCAATGAATCTGAGGAGGCT	ACTCAGTAGACAGTCCC	ACCCTCACACGATTCTTTA	20	17	19	15263
MT	TCTGAGGAGGCTACTCAGT	AGACAGTCCCACCCTC	ACACGATTCTTTACCTTTCA	19	16	20	15271
MT	TCCCACCCTCACACGAT	TCTTTACCTTTCACTTC	ATCTTGCCCTTCATTA	17	17	16	15280
MT	TCCCACCCTCACACGAT	TCTTTACCTTTCACTTC	ATCTTGCCCTTCATTA	17	17	16	15290
MT	TCCCACCCTCACACGAT	TCTTTACCTTTCACTTC	ATCTTGCCCTTCATTA	17	17	16	15295
MT	TCACACGATTCTTTACCTTT	CACTTCATCTTGCCCTTC	ATTATTGCAGCCCTA	20	18	15	15298
MT	TCACACGATTCTTTACCTTT	CACTTCATCTTGCCCTTC	ATTATTGCAGCCCTA	20	18	15	15307
MT	TTCATTATTGCAGCCCT	AGCAACACTCCACCTCCT	ATTCTTGCACGAAA	17	18	14	15331
MT	TTCATTATTGCAGCCCT	AGCAACACTCCACCTCCT	ATTCTTGCACGAAA	17	18	14	15337
MT	TTGCAGCCCTAGCAACACT	CCACCTCCTATTCTTGC	ACGAAACGGGATCA	19	17	14	15343
MT	TAGCAACACTCCACCT	CCTATTCTTGCACGA	AACGGGATCAAACA	16	15	14	15350
MT	TCCACCTCCTATTCT	TGCACGAAACGGGATC	AAACAACCCCCTAGGA	15	16	16	15357
MT	TCCACCTCCTATTCT	TGCACGAAACGGGATC	AAACAACCCCCTAGGA	15	16	16	15360
MT	TTCTTGCACGAAACGGGAT	CAAACAACCCCCTAGGA	ATCACCTCCCATTCCGA	19	17	17	15375
MT	TCAAACAACCCCCT	AGGAATCACCTCCC	ATTCCGATAAAATCA	14	14	15	15379
MT	TCAAACAACCCCCT	AGGAATCACCTCCC	ATTCCGATAAAATCA	14	14	15	15384
MT	TCAAACAACCCCCTAGGAAT	CACCTCCCATTCCG	ATAAAATCACCTTCCA	20	14	16	15390
MT	TCAAACAACCCCCTAGGAAT	CACCTCCCATTCCGAT	AAAATCACCTTCCA	20	16	14	15392
MT	TAGGAATCACCTCCCATT	CCGATAAAATCACCTTCC	ACCCTTACTACACA	18	18	14	15400
MT	TAGGAATCACCTCCCATT	CCGATAAAATCACCTTCC	ACCCTTACTACACA	18	18	14	15406
MT	TAAAATCACCTTCCACCCT	TACTACACAATCAA	AGACGCCCTCGGCTTA	19	14	16	15424
MT	TCGGCTTACTTCTCT	TCCTTCTCTCCTTA	ATGACATTAACACTA	15	14	15	15451
MT	TCGGCTTACTTCTCT	TCCTTCTCTCCTTA	ATGACATTAACACTA	15	14	15	15455
MT	TCGGCTTACTTCTCT	TCCTTCTCTCCTTA	ATGACATTAACACTA	15	14	15	15457
MT	TCGGCTTACTTCTCT	TCCTTCTCTCCTTA	ATGACATTAACACTA	15	14	15	15459
MT	TCGGCTTACTTCTCTT	CCTTCTCTCCTTAATGAC	ATTAACACTATTCTCA	16	18	16	15466
MT	TCTTCCTTCTCTCCTTAAT	GACATTAACACTATTCTC	ACCAGACCTCCTAGGCGA	19	18	18	15481
MT	TCTTCCTTCTCTCCTTAAT	GACATTAACACTATTCTC	ACCAGACCTCCTAGGCGA	19	18	18	15483
MT	TCCTTAATGACATTAACACT	ATTCTCACCAGACCTCCT	AGGCGACCCAGACA	20	18	14	15488
MT	TCCTTAATGACATTAACACT	ATTCTCACCAGACCTCCT	AGGCGACCCAGACA	20	18	14	15493
MT	TATTCTCACCAGACCT	CCTAGGCGACCCAG	ACAATTATACCCTA	16	14	14	15500
MT	TATTCTCACCAGACCT	CCTAGGCGACCCAGAC	AATTATACCCTAGCCA	16	16	16	15506
MT	TTATACCCTAGCCAACCCCT	TAAACACCCCTCCCC	ACATCAAGCCCGAA	20	15	14	15542
MT	TTAAACACCCCTCCCCACAT	CAAGCCCGAATGAT	ATTTCCTATTCGCCTA	20	14	16	15557
MT	TTAAACACCCCTCCCCACAT	CAAGCCCGAATGAT	ATTTCCTATTCGCCTA	20	14	16	15561
MT	TCCCCACATCAAGCCCGAAT	GATATTTCCTATTCGCCT	ACACAATTCTCCGA	20	18	14	15568
MT	TCCCCACATCAAGCCCGAAT	GATATTTCCTATTCGCCT	ACACAATTCTCCGA	20	18	14	15574
MT	TGATATTTCCTATT	CGCCTACACAATTCTCCG	ATCCGTCCCTAACA	14	18	14	15587
MT	TGATATTTCCTATT	CGCCTACACAATTCTCCG	ATCCGTCCCTAACA	14	18	14	15589
MT	TACACAATTCTCCGAT	CCGTCCCTAACAAACT	AGGAGGCGTCCTTGCCCTA	16	16	19	15598
MT	TCCGTCCCTAACAAACT	AGGAGGCGTCCTTGCCCT	ATTACTATCCATCCTCA	17	18	17	15612
MT	TCCGTCCCTAACAAACT	AGGAGGCGTCCTTGCCCT	ATTACTATCCATCCTCA	17	18	17	15619
MT	TAGGAGGCGTCCTT	GCCCTATTACTATCC	ATCCTCATCCTAGCA	14	15	15	15636
MT	TAGGAGGCGTCCTTGCCCT	ATTACTATCCATCCTC	ATCCTAGCAATAATCCCCA	19	16	19	15640
MT	TAGGAGGCGTCCTTGCCCT	ATTACTATCCATCCTC	ATCCTAGCAATAATCCCCA	19	16	19	15643
MT	TCCTTGCCCTATTACT	ATCCATCCTCATCCT	AGCAATAATCCCCA	16	15	14	15646
MT	TATTACTATCCATCCTCAT	CCTAGCAATAATCCCC	ATCCTCCATATATCCA	19	16	16	15658
MT	TCCATCCTCATCCTAGCAAT	AATCCCCATCCTCC	ATATATCCAAACAA	20	14	14	15664
MT	TCCATCCTCATCCTAGCAAT	AATCCCCATCCTCC	ATATATCCAAACAA	20	14	14	15667
MT	TCCTAGCAATAATCCCCAT	CCTCCATATATCCA	AACAACAAAGCATA	19	14	14	15675
MT	TATCCAAACAACAAAGCAT	AATATTTCGCCCACT	AAGCCAATCACTTTA	19	15	15	15698
MT	TAATATTTCGCCCACT	AAGCCAATCACTTT	ATTGACTCCTAGCCGCA	16	14	17	15714
MT	TTTCGCCCACTAAGCCAAT	CACTTTATTGACTCCT	AGCCGCAGACCTCCTCA	19	16	17	15723
MT	TTTCGCCCACTAAGCCAAT	CACTTTATTGACTCCT	AGCCGCAGACCTCCTCA	19	16	17	15727
MT	TCACTTTATTGACTCCT	AGCCGCAGACCTCCTC	ATTCTAACCTGAATCGGA	17	16	18	15737
MT	TCACTTTATTGACTCCT	AGCCGCAGACCTCCTC	ATTCTAACCTGAATCGGA	17	16	18	15742
MT	TCACTTTATTGACTCCT	AGCCGCAGACCTCCTC	ATTCTAACCTGAATCGGA	17	16	18	15745
MT	TGACTCCTAGCCGCAGACCT	CCTCATTCTAACCTG	AATCGGAGGACAACCA	20	15	16	15749
MT	TGACTCCTAGCCGCAGACCT	CCTCATTCTAACCTGA	ATCGGAGGACAACCA	20	16	15	15756
MT	TCCTAGCCGCAGACCTCCT	CATTCTAACCTGAATCGG	AGGACAACCAGTAA	19	18	14	15760
MT	TAGCCGCAGACCTCCTCAT	TCTAACCTGAATCGGAGG	ACAACCAGTAAGCTA	19	18	15	15762
MT	TCCTCATTCTAACCT	GAATCGGAGGACAACC	AGTAAGCTACCCTTTTA	15	16	17	15765
MT	TAAGCTACCCTTTT	ACCATCATTGGACA	AGTAGCATCCGTACTA	14	14	16	15793
MT	TAAGCTACCCTTTT	ACCATCATTGGACA	AGTAGCATCCGTACTA	14	14	16	15798
MT	TACCCTTTTACCATCAT	TGGACAAGTAGCATCCGT	ACTATACTTCACAA	17	18	14	15810
MT	TCATTGGACAAGTAGCAT	CCGTACTATACTTC	ACAACAATCCTAATCCTA	18	14	18	15823
MT	TAGCATCCGTACTAT	ACTTCACAACAATCCT	AATCCTAATACCAA	15	16	14	15832
MT	TAGCATCCGTACTATACTT	CACAACAATCCTAATCCT	AATACCAACTATCTCCCTA	19	18	19	15838
MT	TTCACAACAATCCTAATCCT	AATACCAACTATCTCCCT	AATTGAAAACAAAA	20	18	14	15853
MT	TTCACAACAATCCTAATCCT	AATACCAACTATCTCCCT	AATTGAAAACAAAA	20	18	14	15855
MT	TCCTAATCCTAATACCAACT	ATCTCCCTAATTGA	AAACAAAATACTCA	20	14	14	15863
MT	TACCAACTATCTCCCTAAT	TGAAAACAAAATACTC	AAATGGGCCTGTCCTTGTA	19	16	19	15877
MT	TGAAAACAAAATACTCAAAT	GGGCCTGTCCTTGT	AGTATAAACTAATA	20	14	14	15890
MT	TGTCCTTGTAGTATAAACT	AATACACCAGTCTTGT	AAACCGGAGATGAA	19	16	14	15917
MT	TATAAACTAATACACCAGT	CTTGTAAACCGGAG	ATGAAAACCTTTTTCCA	19	14	17	15928
MT	TATAAACTAATACACCAGT	CTTGTAAACCGGAGATG	AAAACCTTTTTCCA	19	17	14	15930
MT	TATAAACTAATACACCAGT	CTTGTAAACCGGAGATGA	AAACCTTTTTCCAA	19	18	14	15933
MT	TCTTGTAAACCGGAGAT	GAAAACCTTTTTCC	AAGGACAAATCAGA	17	14	14	15945
MT	TAAACCGGAGATGAAAACCT	TTTTCCAAGGACAA	ATCAGAGAAAAAGTCTTTA	20	14	19	15950
MT	TAAACCGGAGATGAAAACCT	TTTTCCAAGGACAAATC	AGAGAAAAAGTCTTTA	20	17	16	15957
MT	TTTTTCCAAGGACAAAT	CAGAGAAAAAGTCTTT	AACTCCACCATTAGCA	17	16	16	15959
MT	TTTTTCCAAGGACAAAT	CAGAGAAAAAGTCTTT	AACTCCACCATTAGCA	17	16	16	15961
MT	TTTTTCCAAGGACAAAT	CAGAGAAAAAGTCTTT	AACTCCACCATTAGCA	17	16	16	15969
MT	TCAGAGAAAAAGTCT	TTAACTCCACCATT	AGCACCCAAAGCTA	15	14	14	15977
MT	TTAGCACCCAAAGCT	AAGATTCTAATTTA	AACTATTCTCTGTTCTTTCA	15	14	20	16000
MT	TTAGCACCCAAAGCT	AAGATTCTAATTTA	AACTATTCTCTGTTCTTTCA	15	14	20	16004
MT	TTCTAATTTAAACTATT	CTCTGTTCTTTCATGGGG	AAGCAGATTTGGGTA	17	18	15	16021
MT	TTCTAATTTAAACTATT	CTCTGTTCTTTCATGGGG	AAGCAGATTTGGGTA	17	18	15	16026
MT	TTCTAATTTAAACTATT	CTCTGTTCTTTCATGGGG	AAGCAGATTTGGGTA	17	18	15	16030
MT	TTCTAATTTAAACTATTCT	CTGTTCTTTCATGGGGA	AGCAGATTTGGGTA	19	17	14	16036
MT	TATTCTCTGTTCTTTCAT	GGGGAAGCAGATTTGGGT	ACCACCCAAGTATTGA	18	18	16	16042
MT	TTTGGGTACCACCCAAGT	ATTGACTCACCCATC	AACAACCGCTATGTA	18	15	15	16065
MT	TTTGGGTACCACCCAAGT	ATTGACTCACCCATC	AACAACCGCTATGTA	18	15	15	16069
MT	TTTGGGTACCACCCAAGT	ATTGACTCACCCATC	AACAACCGCTATGTA	18	15	15	16076
MT	TCACCCATCAACAACCGCT	ATGTATTTCGTACATT	ACTGCCAGCCACCA	19	16	14	16095
MT	TATGTATTTCGTACAT	TACTGCCAGCCACCATGA	ATATTGTACGGTACCA	16	18	16	16118
MT	TGAATATTGTACGGT	ACCATAAATACTTGACC	ACCTGTAGTACATA	15	17	14	16145
MT	TACTTGACCACCTGTAGT	ACATAAAAACCCAATCC	ACATCAAAACCCCCTCCCCA	18	17	20	16173
MT	TTGACCACCTGTAGTACAT	AAAAACCCAATCCACATC	AAAACCCCCTCCCCA	19	18	15	16179
MT	TAAAAACCCAATCCACAT	CAAAACCCCCTCCCC	ATGCTTACAAGCAA	18	15	14	16190
MT	TGCTTACAAGCAAGT	ACAGCAATCAACCCTC	AACTATCACACATCA	15	16	15	16218
MT	TGCTTACAAGCAAGT	ACAGCAATCAACCCTC	AACTATCACACATCA	15	16	15	16225
MT	TTACAAGCAAGTACAGCAAT	CAACCCTCAACTATC	ACACATCAACTGCA	20	15	14	16232
MT	TACAGCAATCAACCCT	CAACTATCACACATC	AACTGCAACTCCAA	16	15	14	16239
MT	TCAACTATCACACAT	CAACTGCAACTCCA	AAGCCACCCCTCACCCA	15	14	17	16250
MT	TCACACATCAACTGCAACT	CCAAAGCCACCCCTC	ACCCACTAGGATACCA	19	15	16	16264
MT	TCCAAAGCCACCCCT	CACCCACTAGGATACC	AACAAACCTACCCA	15	16	14	16274
MT	TACATAAAGCCATTTACCGT	ACATAGCACATTACAGTC	AAATCCCTTCTCGTCCCCA	20	18	19	16348
MT	TAGCACATTACAGTCAAAT	CCCTTCTCGTCCCC	ATGGATGACCCCCCTCA	19	14	17	16358
MT	TAGCACATTACAGTCAAAT	CCCTTCTCGTCCCC	ATGGATGACCCCCCTCA	19	14	17	16360
MT	TAGCACATTACAGTCAAAT	CCCTTCTCGTCCCC	ATGGATGACCCCCCTCA	19	14	17	16363
MT	TTACAGTCAAATCCCT	TCTCGTCCCCATGGATG	ACCCCCCTCAGATA	16	17	14	16370
MT	TCCCTTCTCGTCCCCAT	GGATGACCCCCCTC	AGATAGGGGTCCCTTGA	17	14	17	16373
MT	TCCCTTCTCGTCCCCAT	GGATGACCCCCCTC	AGATAGGGGTCCCTTGA	17	14	17	16382
MT	TCCCTTCTCGTCCCCAT	GGATGACCCCCCTCAGAT	AGGGGTCCCTTGACCA	17	18	16	16384
MT	TCCCCATGGATGACCCCCCT	CAGATAGGGGTCCCTTG	ACCACCATCCTCCGTGA	20	17	17	16393
MT	TGGATGACCCCCCTCAGAT	AGGGGTCCCTTGACC	ACCATCCTCCGTGA	19	15	14	16398
MT	TCAGATAGGGGTCCCT	TGACCACCATCCTCCGTG	AAATCAATATCCCGCA	16	18	16	16407
MT	TCAGATAGGGGTCCCT	TGACCACCATCCTCCGTG	AAATCAATATCCCGCA	16	18	16	16410
MT	TCAGATAGGGGTCCCTT	GACCACCATCCTCCGTGA	AATCAATATCCCGCA	17	18	15	16414
MT	TCCCTTGACCACCAT	CCTCCGTGAAATCA	ATATCCCGCACAAGA	15	14	15	16419
MT	TCCCGCACAAGAGTGCTACT	CTCCTCGCTCCGGGCCC	ATAACACTTGGGGGTA	20	17	16	16446
MT	TCCCGCACAAGAGTGCTACT	CTCCTCGCTCCGGGCCC	ATAACACTTGGGGGTA	20	17	16	16449
MT	TCCCGCACAAGAGTGCTACT	CTCCTCGCTCCGGGCCC	ATAACACTTGGGGGTA	20	17	16	16453
MT	TAACACTTGGGGGT	AGCTAAAGTGAACTGT	ATCCGACATCTGGTTCCTA	14	16	19	16485
MT	TAACACTTGGGGGTAGCT	AAAGTGAACTGTATCCG	ACATCTGGTTCCTA	18	17	14	16494
MT	TTGGGGGTAGCTAAAGT	GAACTGTATCCGAC	ATCTGGTTCCTACTTCA	17	14	17	16496
MT	TAGCTAAAGTGAACTGT	ATCCGACATCTGGTTCCT	ACTTCAGGGTCATA	17	18	14	16501
MT	TAGCTAAAGTGAACTGT	ATCCGACATCTGGTTCCT	ACTTCAGGGTCATA	17	18	14	16507
MT	TGAACTGTATCCGACAT	CTGGTTCCTACTTC	AGGGTCATAAAGCCTA	17	14	16	16514
MT	TGAACTGTATCCGACATCT	GGTTCCTACTTCAGGGTC	ATAAAGCCTAAATA	19	18	14	16520
MT	TCATAAAGCCTAAAT	AGCCCACACGTTCCCCTT	AAATAAGACATCACGA	15	18	16	16546
MT	TAAATAGCCCACACGT	TCCCCTTAAATAAGAC	ATCACGATGGATCA	16	16	14	16558
MT	TAAATAGCCCACACGTT	CCCCTTAAATAAGACATC	ACGATGGATCACAGGTCTA	17	18	19	16563

## Sheet: Human mtDNA Single binding
chrom	5' binding seq	spacer seq	3' binding seq	L len	S len	R len	TC position
MT	TCACAGGTCTATCACCCT			18			36
MT	TATCACCCTATTAACCACT	CACGGGAGCTCTCCATGCATTTGGT	ATTTTCGTCTGGGGGGTA	19	25	18	41
MT	TAGCATTGCGAGACGCT	GGAGCCGGAGC	ACCCTATGTCGCAGTA	17	11	16	107
MT	TGGAGCCGGAGCACCCT	ATGTCGC	AGTATCTGTCTTTGA	17	7	15	120
MT	TGGAGCCGGAGCACCCT	ATGTCGCAGTATCTGTCTTTG	ATTCCTGCCTCATCCTA	17	21	17	128
MT	TTTCCACACAGACAT			15			295
MT	TCATAACAAAAAATTT	CCACCAAACCCCCCCTCCCCCGCTTCTGGCC	ACAGCACTTAAACA	16	31	14	311
MT			ACCCTAACACCAGCCTA			17	366
MT			AATTTTATCTTTTGGCGGTA			20	389
MT	TAACACCAGCCTAACCAGAT	TTCA	AATTTTATCTTTTGGCGGTA	20	4	20	394
MT			ACCAACCAAACCCCA			15	545
MT			ACCCCCCACAGTTTA			15	564
MT			AAAGCAATACACTGA			15	594
MT			AACCTTTAGCAATA			14	822
MT			AATAGAAGCCGGCGTA			16	922
MT	TTAAATCAACAAAACTGCT	CGCCAGAACACTACGAGCC	ACAGCTTAAAACTCA	19	19	15	1147
MT	TACGAGCCACAGCT	TAAAACTCA	AAGGACCTGGCGGTGCTTCA	14	9	20	1165
MT	TACGAGCCACAGCT	TAAAACTCAAAGGACCTGGCGGTGCTTC	ATATCCCTCTAGAGGA	14	28	16	1170
MT	TAAGAGTAGAGTGCTTAGT	TGAACAGGGCCCTGAAGCGCGT	ACACACCGCCCGTCA	19	22	15	1469
MT			ACCCTCCTCAAGTA			14	1491
MT			AGCTACCTAAGAACA			15	1913
MT			ACCTAAGAACAGCTA			15	1916
MT			ACAGCTAAAAGAGCA			15	1927
MT	TTGTAAATTTAACTGTTAGT	CCAAAGAGGAACAGCTCTTTGG	ACACTAGGAAAAAA	20	22	14	2116
MT			AATCTTACCCCGCCTGTTTA			20	2476
MT	TAAAAAAAGTAAAAGGAACT	CGGCAAATCTT	ACCCCGCCTGTTTA	20	11	14	2484
MT			ATGGAGCTTTAATTTA			16	2724
MT			AATTTATTAATGCA			14	2733
MT	TCCTAAACTACCAAACCT	GCATTAAAAATTTCGGTTGGGGCG	ACCTCGGAGCAGAA	18	24	14	2809
MT			AGCAGTACATGCTA			14	2842
MT			ATTCTAGAGTCCATA			15	2948
MT	TCTGAGTTCAGACCGGAGT			19			3093
MT			AGAGCCCGGTAATCGCA			17	3235
MT			AATCGCATAAAACTTA			16	3242
MT	TCTACCATCACCCT	CTACATCACCGCCCCGACCTTAGCTCTC	ACCATCGCTCTTCTA	14	28	15	3531
MT	TACATCACCGCCCCGACCT	TAGCTCTC	ACCATCGCTCTTCTA	19	8	15	3541
MT			ATTACTCCTGCCATCA			16	3822
MT			ACCTTGCCGAAGGGGA			16	3900
MT			AAGGGGAGTCCGAA			14	3901
MT			AGGGGAGTCCGAACTA			16	3910
MT			AACTAGTCTCAGGCTTCA			18	3916
MT			AACTAGTCTCAGGCTTCA			18	3920
MT	TTGCCGAAGGGGAGT	CCGA	ACTAGTCTCAGGCTTCA	15	4	17	3922
MT	TTGCCGAAGGGGAGT	CCGAACTAGTCTC	AGGCTTCAACATCGA	15	13	15	3930
MT	TTGCCGAAGGGGAGT	CCGAACTAGTCTC	AGGCTTCAACATCGA	15	13	15	3932
MT	TCCGAACTAGTCTCAGGCT	TC	AACATCGAATACGCCGCA	19	2	18	3939
MT			ATAATCCTTCTAATA			15	4669
MT	TTCTGAGTCCCAGAGGT	TACCCAAGGCACCCCTCTGAC	ATCCGGCCTGCTTCTTCTCA	17	21	20	4839
MT	TTACCCAAGGCACCCCT	CTGAC	ATCCGGCCTGCTTCTTCTCA	17	5	20	4841
MT	TTACCCAAGGCACCCCT	CTGACATCCGGCCTGCTTCTTCTC	ACATGACAAAAACTA	17	24	15	4846
MT	TAGCCCCCATCTCAAT	CATATACCAAATCTCTCCCTCACT	AAACGTAAGCCTTCTCCTCA	16	24	20	4904
MT	TACTACTATCTCGCACCT	GAAACAAGCTAACATGACT	AACACCCTTAATTCCA	18	19	16	5185
MT	TAACATGACTAACACCCT	TAATTCCATCC	ACCCTCCTCTCCCTA	18	11	15	5206
MT	TCATCATCCCCACCAT	CATAGCCACCATC	ACCCTCCTTAACCTCTA	16	13	17	5324
MT	TCATCATCCCCACCATCAT	AGCCACCATCACCCTCCTT	AACCTCTACTTCTA	19	19	14	5330
MT	TACAAAACCCACCCCAT	TCCTCCCCACACTCATCGCCCTT	ACCACGCTACTCCTA	17	23	15	5459
MT	TTAACAGCTAAGCACCCT	AATC	AACTGGCTTCAATCTA	18	4	16	5713
MT			AAGCCCCGGCAGGTTTGA			18	5758
MT			AGCCCCGGCAGGTTTGA			17	5760
MT			AGCTGCTTCTTCGA			14	5777
MT			AATTTGCAATTCAA			14	5787
MT			ATTGGAACACTATA			14	5943
MT			ACAACGTTATCGTCA			15	6062
MT			ACAGTCTACCCTCCCTTA			18	6280
MT			ACCCTCCCTTAGCA			14	6287
MT			AGCAGGGAACTACTCCCA			18	6294
MT	TCCCTTAGCAGGGAACT	ACTCCCACCCTGGAGCCTCCGTAG	ACCTAACCATCTTCTCCTTA	17	24	20	6322
MT	TCCCTTAGCAGGGAACTACT	CCCACCCTGGAGCCTCCGTAG	ACCTAACCATCTTCTCCTTA	20	21	20	6328
MT	TACTCCCACCCTGGAGCCT	CCGTAGACCTAACCATCTTCTCCTTACACCT	AGCAGGTGTCTCCTCTA	19	31	17	6344
MT	TGCCATAACCCAAT	ACCAAACGCCCCTCTTCGTCTG	ATCCGTCCTAATCA	14	22	14	6452
MT			ACCCCATTCTATACCA			16	6580
MT			ATTCTATACCAACA			14	6582
MT			ATACCAACACCTATTCTGA			19	6591
MT	TACACCCTAGACCAAACCT	ACGCCAAAATCC	ATTTCACTATCATA	19	12	14	7139
MT	TCGGACTACCCCGATGCAT	ACACCACATGAAACATCCT	ATCATCTGTAGGCTCA	19	19	16	7259
MT			ACCCCCCAAAGCTGGTTTCA			20	7462
MT	TAGACAAAAAAGGAAGGAAT	CGA	ACCCCCCAAAGCTGGTTTCA	20	3	20	7463
MT	TCGAACCCCCCAAAGCT	GGTTTCA	AGCCAACCCCATGGCCTCCA	17	7	20	7483
MT	TTTCATGATCACGCCCTCAT	AATCATTTTCCTTATCTGCTTCCTAGTCCTGT	ATGCCCTTTTCCTA	20	32	14	7687
MT	TAATTACATCACAAGACGT	CTTGCACTC	ATGAGCTGTCCCCA	19	9	14	8070
MT	TCTAAACCAAACCACT	TTCACCGCTACACGACCGGGGGTAT	ACTACGGTCAATGCTCTGA	16	25	19	8148
MT	TTTTAAGTTAAAGATT	AAGAGAACCAACACCTCTTT	ACAGTGAAATGCCCCA	16	20	16	8354
MT			ATTCATTGCCCCCA			14	8539
MT	TGAACGAAAATCTGT	TCGCTTC	ATTCATTGCCCCCA	15	7	14	8544
MT	TAGGCCTACCCGCCGCAGT	ACTGATC	ATTCTATTTCCCCCTCTA	19	7	18	8592
MT	TAGGCCTACCCGCCGCAGT	ACTGATC	ATTCTATTTCCCCCTCTA	19	7	18	8595
MT	TATCCTTAATCATTTTTAT	TGCCACAACTAACCTCCTCGG	ACTCCTGCCTCACTCA	19	21	16	8778
MT	TCACATGCCTATCATATAGT	AAAACCCAGCCCATGACCCCT	AACAGGGGCCCTCTCA	20	21	16	9253
MT			AGCCCTCCTAATGA			14	9272
MT			AAAAAGGCCTTCGA			14	9431
MT			ACCCCGCTAAATCCCCTA			18	9569
MT			AAGCACTGCTTATTA			15	9687
MT	TTCACCATTTCCGACGGCAT	CTACGGCTC	AACATTTTTTGTAGCCA	20	9	17	9790
MT	TTTTTTGTAGCCACAGGCT	TCCACGGACTTC	ACGTCATTATTGGCTCA	19	12	17	9820
MT	TTTTTTGTAGCCACAGGCT	TCCACGGACTTC	ACGTCATTATTGGCTCA	19	12	17	9825
MT	TTTTTTGTAGCCACAGGCT	TCCACGGACTTCACGTCATT	ATTGGCTCAACTTTCCTCA	19	20	19	9830
MT	TAATATTTCACTTT	ACATCCAAACATC	ACTTTGGCTTCGAA	14	13	14	9900
MT	TACCACAACTCAACGGCT	ACATAGAAAAATCCACCCCTT	ACGAGTGCGGCTTCGA	18	21	16	10159
MT	TAGAAAAATCCACCCCT			17			10170
MT	TAGAAAAATCCACCCCT			17			10181
MT	TAGAAAAATCCACCCCT			17			10182
MT	TTACGAGTGCGGCT			14			10192
MT	TGCGGCTTCGACCCTAT	ATCCCCCGCCCGCGTCCCTTTCTCC	ATAAAATTCTTCTTA	17	25	15	10205
MT			ATCCCTCTACTATTTTTTA			19	10867
MT			ACTATTTTTTAACCA			15	10870
MT	TTCACAGCCACAGAACT	AATC	ATATTTTATATCTTCTTCGA	17	4	20	11107
MT			ACGCAGGCACATACTTCCTA			20	11188
MT	TATGACTCCCTAAAGCCCAT	GTCGAAGCCCCCATCGCTGGGTC	AATAGTACTTGCCGCA	20	23	16	11434
MT	TTACCCCCCACTATTAACCT	ACTGGGAGAACTCTCTGTGCT	AGTAACCACGTTCTCCTGA	20	21	19	11896
MT			ATGTTCATACACCTA			15	12067
MT			AAGCTTCAAACTAGA			15	12564
MT			AAGCTTCAAACTAGA			15	12566
MT			AAACTAGACTACTTCTCCA			19	12576
MT			AGCCCTACTCCACTCA			16	13065
MT	TTAGGCGCTATCACCACT	CTGTTCGCAGCAGTCTGCGCCCTT	ACACAAAATGACATCA	18	24	16	13206
MT	TCAACCAACCACACCT	AGCATTCCTGCACATCTGT	ACCCACGCCTTCTTCA	16	19	16	13314
MT	TCAACCAACCACACCT	AGCATTCCTGCACATCTGT	ACCCACGCCTTCTTCA	16	19	16	13323
MT	TTCGAAAAATAGGAGGACT	ACTC	AAAACCATACCTCTCA	19	4	16	13425
MT	TTCGAAAAATAGGAGGACT	ACTCAAAACCATACCTCTC	ACTTCAACCTCCCTCA	19	19	16	13438
MT	TCCCTCACCATTGGCAGCCT	AGCATTAGCAGGA	ATACCTTTCCTCACA	20	13	15	13481
MT	TCGAAACCGCAAACATAT	CATACACAAACGCCTGAGCCCT	ATCTATTACTCTCA	18	22	14	13556
MT	TATCATACACAAACGCCT	GAGCCCTATCT	ATTACTCTCATCGCTA	18	11	16	13565
MT	TACACAAACGCCTGAGCCCT	ATCTATTACTCTC	ATCGCTACCTCCCTGA	20	13	16	13573
MT	TGGCAGCCGGAAGCCT	ATTCGC	AGGATTTCTCATTA	16	6	14	13725
MT	TGGCAGCCGGAAGCCT	ATTCGCAGGATTTCTCATTACT	AACAACATTTCCCCCGCA	16	22	18	13730
MT	TGGCAGCCGGAAGCCT	ATTCGCAGGATTTCTCATTACT	AACAACATTTCCCCCGCA	16	22	18	13735
MT	TGGCAGCCGGAAGCCT	ATTCGCAGGATTTCTCATTACT	AACAACATTTCCCCCGCA	16	22	18	13737
MT	TTTCCCCCGCATCCCCCT	TCCAAACAACAATCCCCCTCT	ACCTAAAACTCACA	18	21	14	13782
MT	TCGGATTCTACCCTAGCAT	CACACACCGCACAATCCCCT	ATCTAGGCCTTCTTA	19	20	15	13947
MT	TCACACACCGCACAAT	CCCCTATCT	AGGCCTTCTTACGA	16	9	14	13954
MT	TCAACCCAAAAAGGCAT			17			14100
MT			ATACTCTTTCACCCA			15	14346
MT			ACCTCCATCGCTAA			14	14372
MT	TCCATCGCTAACCCCACT	AAAACACTCACCAAGACCTC	AACCCCTGACCCCCA	18	20	15	14410
MT	TAACCCCACTAAAACACT	CACCAAGACCTC	AACCCCTGACCCCCA	18	12	15	14415
MT			AATACTAAACCCCCA			15	14578
MT			AACAGAAACAAAGCA			15	14650
MT	TCCAACATCTCCGCATGAT	GAAACTTCGGCTCACTCCTTGGCGCCTGCCTG	ATCCTCCAAATCACCA	19	32	16	14854
MT	TACTCAGTAGACAGT	CCCACCCTCACACGATTCTTTACCTTTC	ACTTCATCTTGCCCTTCA	15	28	18	15276
MT	TAAAATCACCTTCCACCCT			19			15428
MT	TTCCACCCTTACTACACAAT			20			15436
MT	TACACAATCAAAGACGCCCT	CGGCTTACTTCTCTTCCTTCTCTCCTT	AATGACATTAACACTA	20	27	16	15446
MT	TACACAATCAAAGACGCCCT	CGGCTTACTTCTCTTCCTTCTCTCCTT	AATGACATTAACACTA	20	27	16	15448
MT			AAGCCCGAATGATA			14	15550
MT	TGATATTTCCTATTCGCCT			19			15591
MT	TGATATTTCCTATTCGCCT	ACACAATTCTCCGATCCGTCCCTAACAAACT	AGGAGGCGTCCTTGCCCTA	19	31	19	15594
MT	TTAGCACCCAAAGCTAAGAT			20			16019
MT	TTTACCGTACATAGCACAT	TACAGTCAAATCCCTTCTCGTCCCC	ATGGATGACCCCCCTCA	19	25	17	16353
MT	TCCCTTGACCACCATCCT			18			16425
MT	TCCTCCGTGAAATCAAT			17			16434
MT	TCAATATCCCGCACAAGAGT	GCTACTCTCCTCGCTCCGGGCCC	ATAACACTTGGGGGTA	20	23	16	16444
MT	TAGCCCACACGTTCCCCT	TAAATAAGACATCACGATGG	ATCACAGGTCTATCA	18	20	15	16566
