# Supplementary material for: Base editing in human cells with monomeric DddA-TALE fusion deaminases
Source: Nat Commun. 2022 Jul 12;13:4038. doi: 10.1038/s41467-022-31745-y (PMC9276701; doi:10.1038/s41467-022-31745-y)
Supplement: Supplementary file 6 — Source Data [file 41467_2022_31745_MOESM6_ESM.xlsx]

## Sheet: Fig1c
	Edited reads			indel reads			total reads
	re.1	re.2	re.3	re.1	re.2	re.3	re.1	re.2	re.3
Untreated	196	184	203	23	21	23	20420	21050	20092
AAAA-nCas9(D10A)	6949	9701	10382	2995	3926	4333	17245	21500	21925
E1347A-nCas9(D10A)	6307	8249	9292	198	218	252	19489	21218	21894
AAAAA E1347A-nCas9(D10A)	184	207	199	139	171	122	21231	20948	21641
AAAA-dCas9(D10A H840A)	5754	5476	5099	31	33	22	23019	21027	19233
E1347A-dCas9(D10A H840A)	3462	3660	3492	15	20	24	22404	21134	20809

## Sheet: Fig1d
	Edited reads			indel reads			total reads
	re.1	re.2	re.3	re.1	re.2	re.3	re.1	re.2	re.3
Untreated	70	89	58	12	25	18	12557	13383	13406
BE2	1484	1529	1541	18	15	8	12843	12710	12239
BE3	5605	7872	6766	126	193	123	9257	12561	10888

## Sheet: Fig1e
		Untreated			AAAA-nCas9(D10A)			E1347A-nCas9(D10A)			AAAAA E1347A-nCas9(D10A)			AAAA-dCas9(D10A H840A)			E1347A-dCas9(D10A H840A)				Untreated			BE2			BE3
		re.1	re.2	re.3	re.1	re.2	re.3	re.1	re.2	re.3	re.1	re.2	re.3	re.1	re.2	re.3	re.1	re.2	re.3		re.1	re.2	re.3	re.1	re.2	re.3	re.1	re.2	re.3
	C_reads	26	19	24	16	19	27	22	32	23	17	21	29	26	26	20	29	28	30		15	15	16	18	11	12	14	16	12
	C_reads	27	34	42	26	34	22	26	23	32	26	27	30	37	38	29	39	34	33		15	19	23	19	29	21	18	20	16
	A_reads	18	27	21	14	17	24	20	30	22	18	28	27	27	31	31	17	27	29		9	10	11	13	7	12	6	12	14
	T_reads	34	24	42	22	25	34	29	36	33	31	38	42	32	31	32	31	34	37		19	26	32	16	30	19	23	21	28
	C-16_reads	30	30	29	1104	1482	1588	28	36	39	40	23	22	267	229	172	38	32	29		21	6	6	36	39	44	22	19	18
	A_reads	41	51	43	29	44	49	37	49	47	43	47	49	43	62	54	49	50	38		29	16	27	35	23	23	11	20	18
	G_reads	21	19	7	6	18	17	19	18	23	16	17	18	43	19	33	14	28	10		11	17	11	12	13	17	11	13	5
	C_reads	11	13	12	8	11	9	8	15	15	19	14	11	16	17	23	15	18	16		8	1	7	9	9	7	6	3	10
	A_reads	37	29	28	16	21	25	19	21	28	33	35	33	32	34	31	31	19	43		15	18	19	17	28	21	17	19	23
	C_reads	16	16	12	14	19	23	11	10	6	10	19	10	24	15	5	10	14	16		6	2	8	15	9	10	13	8	7
	C_reads	24	13	20	17	18	21	14	19	20	19	18	24	17	16	13	15	21	20		15	21	11	14	15	12	11	18	12
	T_reads	15	21	16	8	15	18	20	20	20	12	9	20	18	19	17	13	16	16		6	5	11	6	7	10	6	11	9
	G_reads	33	32	33	20	22	24	21	35	35	24	39	28	45	38	53	26	28	37		21	10	13	18	23	23	7	18	11
	G_reads	54	58	61	31	40	57	49	44	80	49	65	57	86	68	91	56	53	70		16	17	16	18	22	22	15	17	17
	C_reads	34	32	36	18	30	43	30	41	30	28	34	41	37	36	33	39	39	41		11	6	9	15	9	20	11	9	13
	A_reads	15	15	18	15	22	17	13	24	15	20	13	27	23	25	22	24	12	10		11	13	12	9	13	11	13	13	7
	T_reads	18	14	13	15	12	9	9	21	11	16	20	14	14	18	18	13	19	8		4	3	7	7	7	11	2	5	6
	C-3_reads	34	28	26	6802	9454	10099	6204	8145	9154	37	35	27	5593	5333	4952	3332	3532	3343		50	10	9	143	139	103	269	435	336
	C_reads	20	24	28	101	129	169	11	24	17	29	16	23	63	48	82	16	17	10		10	7	17	56	67	44	76	126	76
	A_reads	47	39	39	31	42	37	39	42	54	53	43	55	55	52	32	54	62	54		18	16	19	18	19	17	16	10	20
	G_reads	42	54	43	29	32	40	36	36	46	54	48	41	47	42	33	28	43	33		26	18	22	25	26	29	20	21	23
	G_reads	19	20	26	8	13	11	13	19	23	16	22	25	26	26	22	25	23	25		16	14	8	8	18	17	9	16	10
	C_reads	16	14	11	98	125	156	12	16	14	12	15	19	46	42	49	21	15	16		14	12	6	51	45	40	150	235	179
	C4_reads	24	15	21	194	283	286	20	23	21	12	26	21	80	84	90	16	21	22		17	11	8	427	454	432	2045	2967	2313
	A_reads	32	36	28	17	30	33	33	27	35	38	34	26	29	43	30	35	40	41		19	12	23	27	26	19	10	11	19
	C6_reads	25	11	13	1181	1753	1812	25	13	23	20	16	20	352	395	375	23	22	20		14	7	9	1412	1463	1458	5567	7813	6716
	A_reads	43	38	45	19	48	33	31	35	51	46	43	50	48	53	42	45	48	41		10	17	17	14	12	14	11	12	14
	C8_reads	16	13	17	96	110	121	10	13	17	16	15	18	24	17	36	15	15	17		6	8	5	467	474	455	2003	2787	2221
	T_reads	12	14	4	9	9	12	12	13	9	16	18	11	15	19	10	17	10	22		5	7	5	3	4	8	7	4	5
	A_reads	24	32	35	18	21	26	35	25	40	37	31	37	29	36	25	27	35	27		14	13	13	20	23	16	12	13	10
	G_reads	15	12	17	5	12	13	12	14	16	14	10	16	8	15	21	17	21	11		6	7	7	6	8	8	8	3	4
	C_reads	21	35	21	17	26	26	28	27	35	23	18	29	20	25	20	32	27	16		16	10	14	9	10	13	8	17	16
	G_reads	20	19	18	22	16	14	12	13	16	14	19	14	22	16	8	14	22	16		13	12	14	12	15	6	11	8	7
	T_reads	26	39	27	23	27	21	22	32	14	38	27	27	29	28	26	34	33	37		10	5	7	9	12	8	6	7	9
	T_reads	16	17	12	13	21	13	12	20	18	20	22	15	22	21	16	29	18	26		6	5	8	5	8	5	6	6	4
	G_reads	19	14	26	19	26	19	17	27	16	22	25	27	33	20	30	24	22	24		12	14	10	9	7	9	4	8	16
	C_reads	27	25	12	13	7	13	9	20	15	17	16	13	16	17	13	17	31	19		11	16	12	14	17	11	12	11	9
	T_reads	17	13	14	9	12	11	22	14	23	17	25	21	17	16	13	18	20	17		5	7	5	3	6	5	6	5	6
	G_reads	32	30	32	25	24	14	27	31	22	30	23	25	29	26	24	31	41	26		17	13	14	10	16	12	8	15	12
	C_reads	20	15	27	20	20	11	34	27	19	24	30	26	17	20	19	31	23	24		6	11	13	10	11	8	6	16	14
	T_reads	22	22	26	17	14	22	20	18	33	30	25	18	22	34	17	35	18	21		12	8	14	17	10	11	10	7	3
	G_reads	25	28	36	12	22	27	17	24	24	18	29	30	14	17	22	18	24	26		21	9	17	14	8	9	15	10	7
	G_reads	65	60	52	32	44	44	47	53	53	59	51	55	47	41	52	56	72	57		7	14	7	53	68	52	10	19	10
	A_reads	23	26	24	10	14	18	10	18	18	22	24	18	22	23	18	25	23	22		12	10	11	8	14	7	15	8	8
	A_reads	30	21	27	12	17	26	26	21	26	26	28	41	28	25	22	29	34	17		12	9	13	19	20	21	10	14	10
	A_reads	33	28	27	12	24	17	27	20	26	22	31	24	20	18	19	32	23	13		16	10	13	16	17	14	10	20	17
	G_reads	13	14	9	4	4	11	8	5	16	17	10	10	15	15	9	8	15	10		14	13	10	6	11	10	8	10	8
	C_reads	37	37	39	21	35	21	29	32	49	40	46	41	41	37	45	46	43	53		15	10	17	18	20	22	15	12	12
	T_reads	15	30	26	9	21	15	28	19	14	23	21	27	26	35	25	24	18	14		8	9	5	4	7	7	3	10	4
	T_reads	18	20	9	8	9	14	13	13	13	17	15	13	11	22	9	13	22	21		4	4	9	2	5	6	4	10	4
	T_reads	12	4	6	8	0	9	10	9	14	9	5	8	9	10	6	8	8	6		5	3	6	5	8	5	7	0	3
	G_reads	11	5	14	11	8	11	12	16	15	21	21	16	21	12	16	16	17	21		6	7	12	8	7	12	5	7	2
	T_reads	18	31	17	21	17	29	19	27	22	24	28	27	24	19	21	26	25	19		14	8	16	11	8	7	8	13	8
	C_reads	29	40	30	18	27	27	23	26	27	33	32	33	22	33	36	30	31	33		8	9	9	9	8	6	3	11	13
	A_reads	46	38	32	26	38	26	35	37	43	41	44	47	39	37	40	54	45	41		35	21	33	28	30	37	22	21	28
	C_reads	43	43	47	25	40	50	39	50	40	51	48	48	44	42	45	34	56	27		22	12	16	17	13	15	11	27	8
	G_reads	39	39	36	19	34	24	19	46	25	34	33	38	49	43	26	40	40	35		32	20	19	29	21	17	18	14	12
	G_reads	31	37	49	26	18	25	30	29	34	30	42	47	46	28	29	42	43	40		10	12	11	19	13	10	11	6	12
	T_reads	47	61	69	25	47	46	42	47	55	52	53	60	52	33	50	46	59	54		16	19	30	15	18	22	11	16	17
	G_reads	75	75	63	58	60	76	69	80	71	70	75	80	74	70	73	59	69	69		20	23	31	31	29	27	21	22	25
	A_reads	113	146	120	82	90	97	107	127	107	126	131	121	97	128	94	138	145	148		76	81	70	90	85	88	58	73	69
	T_reads	51	37	44	20	32	32	45	57	41	39	51	44	44	45	29	48	45	48		23	20	30	22	26	19	15	22	12
	G_reads	108	128	112	67	91	79	93	109	116	99	84	107	115	107	94	114	123	102		22	20	16	16	30	21	13	18	22
	total_reads	20420	21050	20092	17245	21500	21925	21231	20948	21641	21231	20948	21641	23019	21027	19233	22404	21134	20809		13383	12557	13406	12843	12710	12239	9257	12561	10888

## Sheet: Fig2b
	Edited reads			indel reads			total reads
	re.1	re.2	re.3	re.1	re.2	re.3	re.1	re.2	re.3
Untreated	317	265	346	49	42	57	33386	26678	35410
GSVG- WT Cas9	1527	1106	1151	10954	8274	8517	23870	20928	22465
GSVG- D10A Cas9	8762	6582	6427	4265	3343	3020	22190	19778	19853
GSVG- H840A Cas9	559	504	572	54	45	70	31092	28649	31140
GSVG- D10A H840A Cas9	3169	2371	2644	63	48	55	27779	23042	24116

## Sheet: Fig2c
	Edited reads			indel reads			total reads
	re.1	re.2	re.3	re.1	re.2	re.3	re.1	re.2	re.3
Untreated	453	375	481	49	42	57	33386	26678	35410
WT Cas9 -GSVG	1005	1072	1223	8862	9397	10591	22285	20689	23745
D10A Cas9 -GSVG	3017	3400	3829	304	382	399	22133	20551	23318
H840A Cas9 -GSVG	3677	3304	3649	134	97	123	23059	20459	26091
D10A H840A Cas9 -GSVG	6475	5547	5585	255	234	214	28320	24465	27868

## Sheet: Fig2d
		Untreated			GSVG- WT Cas9			GSVG- D10A Cas9			GSVG- H840A Cas9			GSVG- D10A H840A Cas9				WT Cas9 -GSVG			D10A Cas9 -GSVG			H840A Cas9 -GSVG			D10A H840A Cas9 -GSVG
		re.1	re.2	re.3	re.1	re.2	re.3	re.1	re.2	re.3	re.1	re.2	re.3	re.1	re.2	re.3		re.1	re.2	re.3	re.1	re.2	re.3	re.1	re.2	re.3	re.1	re.2	re.3
	C_reads	21	23	35	8	11	10	21	12	19	22	27	37	30	15	23		14	10	14	27	15	23	10	21	27	21	18	22
	C_reads	24	23	29	10	12	12	15	16	19	21	26	27	22	11	18		11	10	10	16	15	30	22	15	29	17	21	27
	A_reads	39	26	33	13	17	11	15	22	14	26	31	36	29	21	29		11	8	9	17	19	31	24	16	30	43	31	35
	T_reads	19	13	24	9	8	13	15	12	6	18	22	14	18	11	16		11	11	14	6	12	19	5	13	17	24	19	17
	C_reads	28	14	26	10	7	11	975	659	749	33	18	34	118	72	100		11	8	17	18	27	26	15	18	13	23	12	23
	A_reads	39	24	54	20	8	17	21	24	28	49	34	39	49	19	25		27	20	17	33	20	30	33	29	44	34	34	47
	G_reads	34	34	48	11	15	15	23	21	18	28	31	32	24	23	27		14	11	13	16	27	21	17	23	27	38	26	34
	C_reads	18	21	27	10	9	6	17	10	15	21	24	28	9	17	12		11	8	6	12	18	13	20	15	20	12	24	26
	A_reads	20	24	21	3	5	11	12	17	8	17	17	28	19	15	26		11	10	8	18	11	20	13	19	18	22	22	25
	C_reads	20	16	11	8	6	9	13	14	8	22	13	15	11	13	11		11	5	8	11	18	11	19	10	15	16	15	18
	C_reads	30	18	26	12	9	15	22	16	13	22	22	20	26	13	25		7	12	13	17	11	21	20	11	18	24	26	22
	T_reads	26	18	34	10	8	17	18	15	16	22	19	36	19	18	20		13	8	11	21	23	12	19	16	25	22	18	15
	G_reads	32	17	25	13	11	13	16	16	11	30	22	23	28	20	19		6	7	9	17	20	20	24	19	22	27	20	28
	G_reads	53	54	63	15	24	17	30	24	27	50	29	60	50	34	34		19	25	24	39	30	47	29	38	43	60	38	53
	C_reads	28	24	28	12	9	8	22	25	15	25	26	26	18	22	24		14	11	20	24	15	16	24	30	23	38	18	26
	A_reads	23	20	16	12	9	9	12	16	12	19	24	14	21	18	19		4	12	13	16	16	18	12	12	26	19	18	14
	T_reads	11	14	18	5	6	9	9	16	11	12	13	8	7	11	4		5	8	4	11	8	14	10	7	22	11	13	13
	C_reads	25	28	35	66	47	40	8487	6343	6204	281	275	288	2950	2179	2450		10	10	8	61	67	60	16	16	32	30	26	32
	C_reads	27	25	32	10	13	5	269	178	172	35	29	30	112	85	106		10	11	19	19	20	19	16	16	24	25	34	14
	A_reads	45	22	39	15	21	23	29	21	18	40	29	31	33	30	32		15	12	11	27	24	24	31	26	31	33	25	40
	G_reads	55	50	68	25	20	23	40	28	35	54	67	58	61	39	56		26	12	21	42	37	37	39	40	51	61	52	50
	G_reads	36	25	33	14	8	10	10	12	20	17	38	29	15	20	25		5	12	11	13	17	28	16	17	23	38	23	31
	C_reads	17	12	22	10	9	5	123	102	105	26	16	28	37	19	21		8	8	9	26	16	19	7	13	19	21	16	21
	C_reads	34	42	30	9	16	9	167	122	115	29	17	28	28	28	16		16	6	9	18	19	20	27	18	24	19	31	23
	A_reads	19	16	22	11	8	13	17	11	9	22	10	17	18	19	13		12	7	15	12	14	28	14	17	12	12	14	25
	C_reads	30	19	22	11	8	7	351	260	225	34	25	27	41	36	37		13	12	5	17	8	18	22	20	16	25	12	22
	A_reads	23	16	29	10	8	6	27	18	23	15	20	9	19	16	9		13	11	12	14	19	11	17	10	12	16	15	18
	C_reads	21	9	16	4	4	7	25	10	9	12	19	13	18	12	16		11	9	5	9	15	7	21	12	15	17	11	12
	T_reads	6	12	19	6	5	5	8	6	7	10	10	9	11	7	10		2	11	4	12	8	16	11	8	6	13	3	8
	A_reads	25	17	24	9	11	7	13	5	8	25	21	29	23	13	17		6	9	6	18	11	8	13	18	20	10	12	12
	G_reads	16	19	28	10	14	8	16	17	14	27	25	18	13	16	24		6	10	13	20	19	13	16	18	21	20	18	29
	C_reads	42	32	44	21	23	16	28	22	23	31	33	39	37	25	23		17	14	18	21	26	31	39	22	26	38	27	35
	G_reads	26	20	37	17	16	12	20	17	11	27	21	25	25	16	14		5	14	20	16	15	12	17	13	20	30	17	18
	T_reads	40	37	39	17	14	21	21	23	24	35	31	48	36	27	30		19	21	16	28	27	26	26	24	36	36	36	35
	T_reads	25	18	18	6	15	10	10	11	10	15	13	20	14	9	18		11	6	14	10	17	10	12	18	17	25	18	18
	G_reads	24	31	34	27	18	17	17	24	23	34	24	23	30	17	19		19	22	25	27	27	25	19	18	28	34	28	29
	C_reads	28	22	29	28	28	24	19	10	15	21	27	27	16	7	18		32	18	12	13	22	15	16	14	16	24	25	22
	T_reads	15	8	17	26	28	16	14	8	8	21	14	22	15	10	18		28	28	34	14	11	9	16	7	16	11	13	20
	G_reads	37	34	40	24	16	20	20	16	19	31	34	42	34	27	36		28	18	29	29	18	24	34	32	27	44	41	27
	C_reads	20	14	33	6	8	18	13	19	15	22	18	26	23	28	24		9	10	18	20	17	15	25	15	18	15	12	23
	T_reads	12	17	19	8	10	5	11	5	16	22	15	28	20	21	18		7	12	7	16	18	22	18	15	17	26	23	14
	G_reads	37	27	28	9	11	10	19	13	12	20	26	29	18	20	25		4	7	11	15	23	17	19	18	22	28	18	22
	G_reads	28	17	40	8	9	10	18	10	16	34	22	25	23	20	17		9	11	13	15	20	16	23	23	14	23	15	26
	A_reads	18	23	18	9	9	10	10	2	8	17	12	18	17	13	13		6	8	3	14	13	14	16	12	18	20	19	16
	A_reads	17	13	8	2	3	4	7	10	5	15	18	16	17	11	14		1	3	7	17	9	13	7	10	5	14	15	11
	A_reads	18	23	22	7	6	7	12	10	15	13	14	21	23	11	12		12	6	5	11	11	14	17	7	18	23	8	17
	G_reads	13	15	20	3	6	10	22	9	8	24	7	12	13	10	14		10	9	8	10	9	12	8	10	14	21	15	13
	C_reads	29	32	31	11	16	10	22	18	16	25	30	27	19	15	15		7	16	9	22	22	25	33	33	27	27	29	32
	T_reads	27	17	38	7	10	11	12	15	14	25	20	31	21	14	22		18	13	8	22	15	26	17	19	16	25	19	19
	T_reads	10	12	18	6	5	4	6	6	10	15	18	15	14	19	8		7	2	2	11	8	10	10	9	11	10	12	14
	T_reads	18	11	13	8	5	10	16	6	5	13	15	21	15	11	10		7	4	5	5	11	8	10	13	16	12	10	11
	G_reads	19	18	27	12	6	6	17	9	13	15	14	10	14	18	12		9	9	5	15	15	12	10	13	17	16	15	10
	T_reads	21	18	29	9	10	10	14	13	14	15	20	30	23	19	19		13	6	9	16	19	13	16	15	18	22	18	16
	C_reads	40	29	37	9	12	10	18	18	25	35	20	38	19	26	29		22	19	24	605	660	748	431	359	427	979	912	886
	A_reads	25	17	29	15	9	9	14	13	16	24	26	30	24	16	15		12	5	11	15	18	14	16	13	19	24	29	18
	C_reads	43	35	44	17	19	20	22	25	24	42	25	51	38	34	34		18	15	22	47	21	34	28	23	31	38	51	32
	G_reads	88	87	102	40	31	42	42	42	41	87	75	85	73	66	54		37	35	30	57	71	77	85	72	67	107	76	80
	G_reads	32	13	29	6	17	14	15	14	13	16	18	23	17	12	18		7	11	6	23	25	17	20	20	22	25	28	33
	T_reads	26	32	44	10	14	10	21	14	19	28	26	39	33	15	18		14	13	17	13	16	25	20	22	34	20	29	32
	G_reads	123	87	122	36	44	44	66	61	62	98	97	122	76	78	82		94	116	108	2253	2564	2922	3112	2812	3067	5404	4564	4596
	A_reads	48	44	40	25	16	16	24	24	20	24	40	39	44	37	33		26	16	18	30	32	35	26	36	41	37	29	40
	T_reads	55	50	71	18	26	24	32	31	34	66	62	58	60	56	49		29	22	39	31	30	44	33	33	47	63	50	60
	G_reads	36	29	42	18	15	23	21	20	16	34	45	39	33	28	41		16	11	23	23	42	41	21	29	33	33	42	31
	total_reads	33386	26678	35410	23870	20928	22465	22190	19778	19853	31092	28649	31140	27779	23042	24116		22285	20689	23745	22133	20551	23318	23059	20459	26091	28320	24465	27868

## Sheet: Fig3a
	Edited reads			total reads
	re.1	re.2	re.3	re.1	re.2	re.3
Untreated	76	77	57	10350	9313	7730
L-1397N + R-1397C	1807	1663	1789	7840	7142	8088
L-1333N + R-1333C	2484	3339	2641	12436	15019	12178
L-GSVG	2337	2022	2866	8636	7690	9809
L-E1347A	550	541	797	11023	9186	13004
L-E1347A G1348S	90	76	85	9813	8455	9634
R-GSVG	2282	1986	2109	7091	5799	6198
R-E1347A	810	687	805	10784	8739	9570
R-E1347A G1348S	86	72	94	11698	9907	11307

## Sheet: Fig3b
	Untreated			L-1397N + R-1397C			L-1333N + R-1333C			L-GSVG			L-E1347A			L-E1347A G1348S			R-GSVG			R-E1347A			R-E1347A G1348S
	re.1	re.2	re.3	re.1	re.2	re.3	re.1	re.2	re.3	re.1	re.2	re.3	re.1	re.2	re.3	re.1	re.2	re.3	re.1	re.2	re.3	re.1	re.2	re.3	re.1	re.2	re.3
C4 reads	25	31	17	1773	1633	1746	114	125	106	2255	1924	2752	443	437	686	42	35	33	2120	1830	1964	757	626	732	25	31	40
C7 reads	21	15	14	20	16	17	2372	3220	2547	100	93	141	59	59	56	10	10	10	244	217	241	22	25	32	15	3	15
total reads	10350	9313	7730	7840	7142	8088	12436	15019	12178	8636	7690	9809	11023	9186	13004	9813	8455	9634	7091	5799	6198	10784	8739	9570	11698	9907	11307

## Sheet: Fig3c
	Edited reads			total reads
	re.1	re.2	re.3	re.1	re.2	re.3
Untreated	88	105	84	4370	4098	4345
L-1397N + R-1397C	2081	1720	1899	4066	3565	3953
L-1333N + R-1333C	757	470	545	4502	3232	3447
L-GSVG	773	965	1113	2810	2963	3176
L-E1347A	313	441	506	3493	3858	3966
L-E1347A G1348S	80	61	86	4144	4156	4425
R-GSVG	558	619	671	3022	3930	4271
R-E1347A	272	230	328	3447	2892	3657
R-E1347A G1348S	85	77	68	5180	3626	3748

## Sheet: Fig3d
	Untreated			L-1397N + R-1397C			L-1333N + R-1333C			L-GSVG			L-E1347A			L-E1347A G1348S			R-GSVG			R-E1347A			R-E1347A G1348S
	re.1	re.2	re.3	re.1	re.2	re.3	re.1	re.2	re.3	re.1	re.2	re.3	re.1	re.2	re.3	re.1	re.2	re.3	re.1	re.2	re.3	re.1	re.2	re.3	re.1	re.2	re.3
C4 reads	7	7	8	29	30	31	39	19	27	13	24	17	8	17	17	13	10	16	66	61	67	20	21	32	10	9	7
C6 reads	20	26	25	1354	1137	1254	61	38	35	483	610	705	18	24	20	27	14	17	133	138	132	22	14	22	20	19	12
C7 reads	19	20	17	1584	1372	1503	593	355	424	654	855	987	257	358	417	11	8	12	433	472	526	199	176	242	17	12	16
C11 reads	10	21	8	546	425	461	58	40	51	21	15	17	9	12	9	9	12	16	7	21	10	13	7	13	18	14	12
C13 reads	16	21	21	1250	999	1140	95	66	74	118	138	177	30	23	34	12	14	19	69	73	91	19	12	27	14	19	11
total reads	4393	4130	4368	4091	3621	4032	4519	3245	3476	2824	2997	3222	3538	3883	3984	4185	4189	4466	3051	3949	4323	3480	2921	3684	5240	3648	3784

[truncated: 12 more sheets: Fig3e, Fig3f, Fig4c, Fig4d, Fig5b, Fig5c, Fig5d, Fig5e, Fig6a, Fig6b, Fig6c, Fig6d]
